# Supplementary material for: Elevated Seawater Temperatures Decrease Microbial Diversity in the Gut of Mytilus coruscus
Source: Front Physiol. 2018 Jul 10;9:839. doi: 10.3389/fphys.2018.00839 (PMC6049046; doi:10.3389/fphys.2018.00839)
Supplement: Supplementary file 1 [file Table_1.XLSX]

## Sheet: Supplymentary table 1 
TABLE S1 | Relative abundance (in %) of the sequences of gut and two diets groups assigned to different phyla.
										live												dead
										27℃						31℃						27℃						31℃
Phylum	Baseline - 1	Baseline - 2	Baseline - 3	I. zhanjiangensis - 1	I. zhanjiangensis - 2	I. zhanjiangensis - 3	P. helgolandica - 1	P. helgolandica - 2	P. helgolandica - 3	I. zhanjiangensis - 1	I. zhanjiangensis - 2	I. zhanjiangensis - 3	P. helgolandica - 1	P. helgolandica - 2	P. helgolandica - 3	I. zhanjiangensis - 1	I. zhanjiangensis - 2	I. zhanjiangensis - 3	P. helgolandica - 1	P. helgolandica - 2	P. helgolandica - 3	I. zhanjiangensis - 1	I. zhanjiangensis - 2	I. zhanjiangensis - 3	P. helgolandica - 1	P. helgolandica - 2	P. helgolandica - 3	I. zhanjiangensis - 1	I. zhanjiangensis - 2	I. zhanjiangensis - 3	P. helgolandica - 1	P. helgolandica - 2	P. helgolandica - 3
Gracilibacteria	0	0	0	0	0	0	0	0	0	0	0	0.0142025	0	0	0	0	0	0	0	0	0	0	0	0	0	0.0520759	0	0	0	0	0	0	0
Chloroflexi	0.0189367	1.17881	0.0568101	0	0.00473418	0	0	0	0	0.454481	10.5761	0.179899	0.710126	1.8984	0.0946835	0.184633	0.142025	0.0520759	0.0284051	0.0473418	0.0426076	0.00946835	0.0378734	0.0710126	0.160962	0.340861	0.255646	0.246177	4.17554	1.09833	0.0946835	0.265114	0.0757468
Elusimicrobia	0	0	0	0	0	0	0	0	0	0	0	0	0	0	0	0	0	0	0	0	0	0	0	0	0	0	0	0	0	0	0	0.0236709	0
Tenericutes	0.0189367	0.0946835	0.0473418	0	0	0	0	0	0	0.0426076	0.0568101	16.2335	4.45013	0.246177	0.0615443	0.00473418	0	0.00473418	0	0.0142025	0	0	0	0	0.0142025	0.00473418	0.00473418	0	0.0331392	0	0.00473418	0	0
Peregrinibacteria	0	0	0	0	0	0	0	0	0	0.0378734	0	0	0	0	0	0	0	0	0	0	0	0	0	0	0	0	0	0	0	0	0	0	0
unclassified_norank	0.0331392	0.108886	0.0142025	0	0	0	0	0	0	0.165696	0.123089	0.350329	0.0426076	0.0946835	0.0189367	0.00946835	0.0236709	0.00473418	0.0189367	0.0378734	0.0236709	0.0142025	0.0142025	0.0473418	0.0189367	0.0615443	0.0189367	0.00473418	0.0426076	0.0236709	0.080481	0.0568101	0.0568101
Bacteroidetes	17.4454	34.8246	43.3603	0.0852152	0.127823	0.0520759	0.331392	0.402405	0.321924	43.1567	13.1752	6.27278	25.3704	29.1389	23.7088	58.6328	20.8682	29.3424	32.7652	73.2377	36.5762	53.4441	19.2397	16.6122	18.6242	6.98291	10.0033	64.4179	41.1968	12.5929	48.9608	65.7198	49.6568
Spirochaetae	0.132557	1.11727	1.35397	0	0	0	0	0	0	0.307721	7.57942	0.00946835	0.0662785	0.217772	0.0946835	2.36235	0.104152	0.0473418	0.0899493	0.00473418	0.0284051	0.482886	0.842683	0.284051	0.208304	0.255646	0.847418	0.165696	2.54225	0.20357	0.236709	0.104152	0.0615443
SR1_Absconditabacteria	0	0.0142025	0	0	0	0	0	0	0	0	0.0331392	0	0.0378734	0.00946835	0	0.00473418	0.00946835	0	0	0	0	0	0	0	0	0.0426076	0	0.0189367	0.0142025	0	0	0	0.00946835
Gemmatimonadetes	0.0142025	0.17043	0.00473418	0	0	0	0	0	0	0.17043	1.95995	0.160962	0.0852152	0.246177	0.00946835	0.0284051	0.00473418	0	0.00473418	0	0	0	0	0.0189367	0.00946835	0.0236709	0.0189367	0.0142025	0.624911	0.0615443	0	0	0
Deferribacteres	0	0.00473418	0	0	0	0	0	0	0	0	0	0.0757468	0	0	0	0	0	0	0	0	0	0	0	0	0	0	0	0	0	0	0	0	0
BRC1	0	0	0	0	0	0	0	0	0	0	0	0	0.0757468	0.0757468	0	0	0	0	0	0	0	0	0	0	0.0142025	0	0	0.00473418	0	0.0142025	0	0	0
Hydrogenedentes	0	0.00473418	0.00946835	0	0	0	0	0	0	0.00473418	0	0	0	0	0	0	0	0	0	0	0	0	0	0	0	0	0	0	0	0	0	0	0
Cloacimonetes	0	0.0189367	0.0189367	0	0	0	0	0	0	0	0	0.0189367	0	0	0	0	0	0	0	0	0	0	0	0	0	0	0	0	0	0	0	0	0
Verrucomicrobia	2.01202	1.09359	1.46286	0.00473418	0	0	0	0	0	0.989443	0.307721	0.800076	0.426076	1.87947	0.246177	0.0189367	0.0615443	0.0662785	0.0331392	0.17043	0.0994177	0.146759	0.236709	1.32084	0.852152	0.11362	0.0378734	0.198835	0.104152	0.520759	1.26402	0.0994177	0.355063
Acidobacteria	0.0236709	0.11362	0.0520759	0	0	0	0	0	0	0.0662785	0.923164	0.563367	0.923164	3.21451	0.127823	0.0142025	0.213038	0.0757468	0.0331392	0.0189367	0.0189367	0.00946835	0.0189367	0.00946835	0.0994177	0.142025	0.0568101	0.43081	0.383468	1.10306	0.0284051	0.0852152	0.0331392
Microgenomates	0	0	0	0	0	0	0	0	0	0	0.0520759	0	0	0.00946835	0	0	0	0	0	0	0	0	0	0	0	0	0	0	0	0	0	0	0
Chlamydiae	0	0.00946835	0	0	0	0	0	0	0	0.0473418	0.22724	0	0.189367	0.752734	0	0.0189367	0.0378734	0	0	0	0	0	0	0.00946835	0.00946835	0	0.0189367	0.0994177	0.0757468	0.184633	0	0.0142025	0.00946835
Chlorobi	0.0189367	0.298253	0.0662785	0	0	0	0	0	0	0.160962	0.0757468	0.0378734	0.293519	0.852152	0.0994177	0.00946835	0.0520759	0.0946835	0.0142025	0	0.0142025	0.00946835	0	0.0284051	0	0.0331392	0.00946835	0.142025	0.0426076	0.241443	0.0189367	0	0.0284051
Planctomycetes	0.123089	0.411873	0.146759	0.00473418	0.00473418	0.00946835	0	0	0	0.421342	0.885291	0.123089	0.0662785	0.383468	0.137291	0.00946835	0.0331392	0.080481	0.080481	0.0520759	0.132557	0.0426076	0.0331392	0.577569	0.0568101	0.0189367	0.0662785	0.0426076	0.312456	0.0899493	0.269848	0.0568101	0.0710126
SBR1093	0	0	0	0	0	0	0	0	0	0.0142025	0.0189367	0	0.374	0.994177	0.00473418	0.00473418	0.0378734	0.00473418	0	0	0	0	0.00473418	0	0.00473418	0	0.0236709	0.0994177	0	0.388202	0	0	0.00473418
FBP	0	0	0	0	0	0	0	0	0	0	0	0	0.0142025	0.0710126	0	0	0.00946835	0	0	0	0	0	0	0	0	0	0.00473418	0.00473418	0	0.00946835	0	0	0
Proteobacteria	47.0908	54.7555	43.4408	1.52914	1.32084	0.624911	1.25456	1.17881	1.68063	44.0136	56.4219	62.7657	55.494	31.0231	28.192	33.2529	75.922	68.726	63.1492	21.9098	47.0908	42.0632	75.1977	77.773	61.1229	70.8375	83.241	22.0376	40.5482	53.8891	46.0399	30.8905	45.77
Parcubacteria	0	0.127823	0	0	0	0	0	0	0	0	0.445013	0	0.198835	0.525494	0	0.0236709	0.0236709	0	0	0	0	0.00946835	0	0	0.0236709	0.0568101	0.00946835	0.0899493	0.222506	0.146759	0	0.0331392	0.0142025
Synergistetes	0	0	0	0	0	0	0	0	0	0	0	0	0	0	0	0	0	0	0	0	0	0	0	0	0	0	0	0	0	0	0	0	0.0142025
WWE3	0	0	0	0	0	0	0	0	0	0	0.0473418	0	0	0	0	0	0	0	0	0	0	0	0	0	0	0	0	0	0.0331392	0	0	0.0284051	0
WS6	0	0.0236709	0.0568101	0	0	0	0	0	0	0	0.184633	0.0757468	0.0757468	0.165696	0.00473418	0	0.00946835	0	0	0	0.00473418	0	0	0	0	0	0.00473418	0.0142025	0.080481	0.0284051	0	0	0
FCPU426	0	0	0	0	0	0	0	0	0	0	0	0	0	0.0236709	0	0	0	0	0	0	0	0	0	0	0	0	0	0	0	0.0142025	0	0	0
Firmicutes	0.894759	4.23235	2.6464	0	0	0	0.00473418	0	0	6.32012	4.06666	1.40132	6.21597	20.0776	40.2121	2.29608	1.49127	1.02258	1.14567	1.59542	1.4818	0.525494	1.5102	1.8984	3.34233	5.72835	3.67372	5.46797	2.64167	5.9982	1.62856	1.56701	1.20721
Fibrobacteres	0.00946835	0.00473418	0.00946835	0	0	0	0	0	0	0.0710126	0.0142025	0.00473418	0.0142025	0.00473418	0.108886	0	0	0.00473418	0	0.00946835	0	0	0.00473418	0	0	0	0	0	0	0	0.0142025	0	0
Aminicenantes	0.00473418	0.0426076	0	0	0	0	0	0	0	0.0284051	0.00473418	0.0142025	0	0.0189367	0.00473418	0	0	0	0	0.00473418	0	0	0.00473418	0	0.00473418	0	0	0	0	0	0.00946835	0	0
Deinococcus-Thermus	0	0	0.00946835	0	0	0	0	0	0	0.0520759	0.0142025	0.118354	0.00473418	0.0189367	0	0.00946835	0	0	0	0	0	0	0	0	0	0	0	0.00946835	0.00946835	0	0	0	0
Tectomicrobia	0	0	0	0	0	0	0	0	0	0	0	0.0568101	0	0	0	0	0	0	0	0	0	0	0	0	0	0	0	0	0	0	0	0	0
Fusobacteria	0.0520759	0.0284051	0.0189367	0	0	0	0	0	0	1.8984	0.293519	2.88311	2.8121	0.246177	3.81575	2.89258	0.700658	0.217772	2.47124	2.78843	14.2783	3.03934	2.48544	1.05099	14.8937	14.4582	1.3161	5.45377	6.04554	21.5878	0.525494	0.563367	2.0783
Actinobacteria	0.0426076	0.307721	1.6617	0.0426076	0.0284051	0	0	0.00473418	0.00946835	0.440278	0.994177	6.54737	0.596506	1.87473	1.45339	0.108886	0.118354	0.0852152	0.0284051	0.0473418	0.0710126	0.0189367	0.0473418	0.0899493	0.217772	0.359797	0.146759	0.274582	0.364532	0.620177	0.156228	0.184633	0.11362
Cyanobacteria	31.9983	0.894759	5.50585	98.3336	98.5087	99.3135	98.4093	98.4141	97.988	0.445013	0.866354	1.20721	0.378734	1.93154	1.36344	0.0757468	0.0189367	0.132557	0.127823	0.0568101	0.118354	0.165696	0.22724	0.184633	0.17043	0.222506	0.198835	0.0662785	0.302987	0.156228	0.63438	0.231975	0.359797
Saccharibacteria	0.00473418	0.00473418	0.0189367	0	0	0	0	0	0	0	0.0615443	0.00473418	0.231975	0.714861	0.104152	0.0189367	0.0142025	0.00473418	0	0.00473418	0	0	0.0236709	0.00473418	0	0.0426076	0	0.189367	0.0284051	0.208304	0.00473418	0	0
Latescibacteria	0	0	0	0	0	0	0	0	0	0	0	0	0	0.00473418	0	0	0	0	0	0	0	0	0	0	0.0142025	0	0	0	0	0	0	0	0
Nitrospirae	0	0.0331392	0	0	0.00473418	0	0	0	0	0.0378734	0.407139	0.00473418	0.449747	1.76585	0.00946835	0.00946835	0.080481	0	0	0	0.0142025	0	0	0	0.0615443	0.184633	0.0284051	0.288785	0.118354	0.463949	0	0.0284051	0.0520759
Ignavibacteriae	0	0.00946835	0	0	0	0	0	0	0	0.0426076	0.0426076	0	0.00473418	0	0	0.00473418	0	0.00473418	0	0	0	0	0	0	0	0	0	0	0.0284051	0	0	0	0
Armatimonadetes	0	0.0284051	0	0	0	0	0	0	0	0	0.00473418	0	0.340861	1.25456	0	0	0.0189367	0.00946835	0	0	0	0	0	0	0.0189367	0	0.00946835	0.213038	0.00473418	0.302987	0.0142025	0	0.0142025
TM6_Dependentiae	0.0615443	0.0426076	0.0378734	0	0	0	0	0	0	0.610709	0.137291	0.0757468	0.0568101	0.265114	0.127823	0.00473418	0.00473418	0.0189367	0.00946835	0	0.00473418	0.0189367	0.0710126	0.0189367	0.0568101	0.0378734	0.00473418	0.00473418	0.0236709	0.0520759	0.0142025	0.0473418	0.0142025
