# Supplementary material for: Elevated Seawater Temperatures Decrease Microbial Diversity in the Gut of Mytilus coruscus
Source: Front Physiol. 2018 Jul 10;9:839. doi: 10.3389/fphys.2018.00839 (PMC6049046; doi:10.3389/fphys.2018.00839)
Supplement: Supplementary file 3 [file Table_3.XLSX]

## Sheet: Supplymentary table 3
TABLE S3 | Relative abundance (in %) of the sequences of gut and two diets groups assigned to different families.
										live												dead
										27℃						31℃						27℃						31℃
Family	Baseline - 1	Baseline - 2	Baseline - 3	I. zhanjiangensis - 1	I. zhanjiangensis - 2	I. zhanjiangensis - 3	P. helgolandica - 1	P. helgolandica - 2	P. helgolandica - 3	I. zhanjiangensis - 1	I. zhanjiangensis - 2	I. zhanjiangensis - 3	P. helgolandica - 1	P. helgolandica - 2	P. helgolandica - 3	I. zhanjiangensis - 1	I. zhanjiangensis - 2	I. zhanjiangensis - 3	P. helgolandica - 1	P. helgolandica - 2	P. helgolandica - 3	I. zhanjiangensis - 1	I. zhanjiangensis - 2	I. zhanjiangensis - 3	P. helgolandica - 1	P. helgolandica - 2	P. helgolandica - 3	I. zhanjiangensis - 1	I. zhanjiangensis - 2	I. zhanjiangensis - 3	P. helgolandica - 1	P. helgolandica - 2	P. helgolandica - 3
Rickettsiaceae	0.0378734	0.0331392	0.0189367	0	0	0	0	0	0	0.0426076	0.0662785	0.0615443	0.00473418	0.0142025	0.00473418	0	0	0.00473418	0	0	0.00473418	0	0	0.00946835	0	0.00473418	0	0	0.0189367	0.00473418	0.00473418	0.00473418	0.00946835
Methylobacteriaceae	0	0.0142025	0	0	0	0	0	0	0	0	0	0.118354	0.00946835	0.080481	0.00473418	0	0	0	0	0	0	0	0	0	0	0	0	0	0	0.00473418	0.0142025	0.00473418	0
norank_Obscuribacterales	0	0.0236709	0	0	0	0	0	0	0	0.00473418	0.492354	0.0284051	0.0473418	0.104152	0	0.00473418	0.00473418	0	0	0	0	0	0	0.00946835	0	0.0142025	0.00946835	0.00473418	0.208304	0.0662785	0	0	0
M2PB4-65_termite_group	0	0	0	0	0	0	0	0	0	0	0	0	0.00946835	0	0.0142025	0.00946835	0	0	0	0	0	0	0	0	0	0	0	0	0	0	0	0.0426076	0
norank_BRC1	0	0	0	0	0	0	0	0	0	0	0	0	0.0757468	0.0757468	0	0	0	0	0	0	0	0	0	0	0.0142025	0	0	0.00473418	0	0.0142025	0	0	0
norank_S085	0	0	0	0	0	0	0	0	0	0	0	0	0	0	0	0	0	0	0	0	0	0	0	0	0	0	0	0	0	0	0.0331392	0	0
Flammeovirgaceae	0.615443	0.0757468	0.20357	0	0	0	0	0	0	0.302987	0.00946835	0.0378734	0.0236709	0.0710126	0.0331392	0.00946835	0.00946835	0.00473418	0.00473418	0.0189367	0.00946835	0	0	0.00473418	0.00946835	0.00473418	0	0	0.00473418	0	0.00946835	0.00473418	0.00473418
Rickettsiales_Incertae_Sedis	0	0.0236709	0	0	0	0	0	0	0	0	0.118354	0	0.0568101	0.142025	0	0	0.00473418	0	0	0	0	0	0	0.0189367	0	0	0.00473418	0.0189367	0.0426076	0.0426076	0	0	0.00946835
Streptococcaceae	0.378734	0.648582	0.0284051	0	0	0	0	0	0	2.39076	0.246177	0.0236709	0.397671	1.09359	20.4374	0.355063	0.288785	0.298253	0.345595	0.676987	0.662785	0.250911	0.516025	0.91843	1.06046	2.40496	1.68063	0.378734	0.482886	1.11253	0.525494	0.407139	0.284051
Salinisphaeraceae	0.00946835	0	0	0	0	0	0	0	0	0	0	0	0	0	0	0	0	0	0	0	0	0	0	0	0	0	0	0	0	0	0	0	0
norank_Acidobacteria	0	0.00473418	0	0	0	0	0	0	0	0	0.108886	0.151494	0.00946835	0.0426076	0.00473418	0	0.00473418	0.00946835	0.00946835	0.00473418	0.00473418	0.00473418	0	0	0.0236709	0.0378734	0.00946835	0	0.0426076	0.0142025	0.0236709	0.0520759	0
Sporichthyaceae	0	0	0.00473418	0	0	0	0	0	0	0	0.00473418	0.0189367	0	0	0	0	0	0	0	0	0	0	0	0	0	0	0	0	0	0	0	0	0
norank_Rhizobiales	0.00473418	0.0189367	0.0142025	0	0	0	0	0	0	0.00946835	0.00946835	0	0.0236709	0.0378734	0.00473418	0	0	0	0	0	0	0	0	0	0	0	0	0	0	0	0	0	0
Caulobacteraceae	0	0.00473418	0.0142025	0	0	0	0	0	0	0.0615443	0.17043	0.11362	0.104152	0.194101	0.0426076	0	0.0331392	0.00473418	0.00473418	0.00946835	0.0189367	0	0.00473418	0	0.0615443	0	0.0142025	0.0236709	0.0757468	0.0994177	0.0142025	0.0331392	0.00473418
unclassified_Bacteroidetes	0	0.00473418	0	0	0.0142025	0.00473418	0	0	0	0	0	0	0	0.00946835	0.0284051	0	0	0	0.00473418	0.00473418	0	0.0142025	0.0757468	0.00473418	0.00473418	0.080481	0	0	0	0.00473418	0	0	0
Rubritaleaceae	0.435544	0.127823	0.265114	0	0	0	0	0	0	0.104152	0.00473418	0.00473418	0	0.0142025	0.0189367	0	0	0.00946835	0	0.0142025	0.00473418	0.00473418	0.0426076	0.00473418	0.0946835	0.0189367	0	0.00473418	0	0	0.165696	0	0.0520759
Francisellaceae	0	0.00473418	0	0	0	0	0	0	0	0	0	0	0.0236709	0	0	0	0	0	0	0	0	0	0	0	0	0	0	0.0142025	0.0189367	0	0.0142025	0	0
JG34-KF-361	0	0	0	0	0	0	0	0	0	0	0	0.0189367	0	0	0	0	0	0	0	0	0	0	0	0	0	0	0	0	0	0	0	0	0
Bacteroidales_S24-7_group	0	0	0.0568101	0	0	0	0.00473418	0	0	0.0189367	0	0.156228	0	0	0.0142025	0	0	0	0	0.0142025	0	0	0	0	0	0	0	0	0	0	0	0	0
norank_BD7-11	0	0.00946835	0.00473418	0	0	0	0	0	0	0.0189367	0.0426076	0.00946835	0	0	0	0	0	0	0	0	0.00473418	0	0	0	0	0	0.00473418	0	0.0142025	0	0.0189367	0	0.00473418
Helicobacteraceae	0.00473418	0	0.00946835	0	0	0	0	0	0	0	0	0.0615443	0.00473418	0	0	0	0	0	0	0	0	0.00473418	0.0426076	0.00946835	0.00946835	0	0	0	0	0	0.00473418	0	0.00473418
Hydrogenophilaceae	0.00473418	0.459215	0	0	0	0	0	0	0	0.127823	3.06301	0.0662785	0.0284051	0.0615443	0.0142025	0.0284051	0.0284051	0.00473418	0.00946835	0.00473418	0	0.00946835	0.00473418	0.0284051	0.0142025	0.198835	0.080481	0.0189367	1.07466	0.0473418	0	0.0520759	0
Elev-16S-1332	0	0	0	0	0	0	0	0	0	0	0	0.0615443	0	0	0	0	0.00473418	0	0	0	0	0	0	0	0.00946835	0	0	0	0	0.00473418	0	0.00946835	0
norank_KI89A_clade	0	0	0	0	0	0	0	0	0	0	0	0	0	0	0.00473418	0	0.00946835	0	0	0	0	0	0	0	0	0	0	0	0	0	0	0	0
norank_Saccharibacteria	0.00473418	0.00473418	0.0189367	0	0	0	0	0	0	0	0.0615443	0.00473418	0.231975	0.714861	0.104152	0.0189367	0.0142025	0.00473418	0	0.00473418	0	0	0.0236709	0.00473418	0	0.0426076	0	0.189367	0.0284051	0.208304	0.00473418	0	0
Actinomycetaceae	0.00946835	0.00946835	0	0	0	0	0	0	0	0.0757468	0.00473418	0	0	0.0473418	0.492354	0.00473418	0.0142025	0.0142025	0.00473418	0.0189367	0.00946835	0	0.00473418	0.0520759	0.00473418	0.118354	0.0520759	0	0.00946835	0.0520759	0.0236709	0	0.00473418
Polyangiaceae	0	0	0	0	0	0	0	0	0	0	0	0	0.0899493	0.213038	0	0	0.0142025	0	0	0	0	0	0	0	0.0142025	0.0852152	0.00946835	0.0473418	0	0.0568101	0	0	0
Cryomorphaceae	0.17043	0.279316	0.269848	0	0	0	0	0	0	0.866354	0.160962	0.156228	0.241443	0.198835	0.492354	0.00473418	0.00946835	0.0284051	0.0236709	0.0189367	0.0236709	0.0331392	0.0331392	0.20357	0.0236709	0.0331392	0.00946835	0.00473418	0.0284051	0.0142025	0.080481	0.0142025	0.0378734
Gaiellaceae	0	0	0.00473418	0	0	0	0	0	0	0	0	0.213038	0	0.00946835	0	0	0	0	0	0	0	0	0	0	0.00473418	0	0	0	0	0	0	0	0
FamilyI_SubsectionI	0	0	0	0	0	0	0	0	0	0	0	0	0	0	0	0	0	0	0	0	0	0	0	0	0	0	0	0	0	0	0.00473418	0.0142025	0
norank_FBP	0	0	0	0	0	0	0	0	0	0	0	0	0.0142025	0.0710126	0	0	0.00946835	0	0	0	0	0	0	0	0	0	0.00473418	0.00473418	0	0.00946835	0	0	0
Leuconostocaceae	0	0	0.175165	0	0	0	0	0	0	0	0	0.108886	0	0	0	0	0	0	0	0	0	0	0	0	0.00473418	0	0	0	0	0	0	0.00473418	0
Unknown_Family_Gammaproteobacteria_Incertae_Sedis	0.279316	1.02732	0.22724	0	0	0	0	0	0	0.539696	0.0615443	0.383468	0.127823	0.175165	0.312456	0	0.0142025	0.165696	0.0189367	0.0520759	0.00473418	0.0946835	0.184633	0.762202	0.189367	0.00946835	0.0284051	0	0.0236709	0	0.0899493	0.00473418	0.0426076
Rhodospirillaceae	0.0378734	0.20357	0.0568101	0	0	0	0	0	0	0.0426076	0.984709	0.104152	0.269848	0.0615443	0.0331392	0.0473418	0.0378734	0.0236709	0.189367	0.0426076	0.0899493	0.108886	0.213038	0.0757468	0.369266	0.369266	0.118354	0.0331392	0.620177	0.0710126	0.0615443	0.179899	0.0520759
Dietziaceae	0	0	0	0	0	0	0	0	0	0	0	0	0	0	0.00473418	0	0	0	0	0	0	0	0	0	0	0	0	0	0	0	0	0	0.00946835
Parviterribacteraceae	0	0.00473418	0	0	0	0	0	0	0	0	0	0	0.00473418	0.0236709	0	0	0	0.00473418	0	0	0	0	0	0	0	0	0	0.00473418	0	0	0	0	0
Enterobacteriaceae	0.00473418	0.0662785	0.241443	0	0.00473418	0	0	0.00473418	0	0.20357	0.0284051	0.411873	0.0426076	0.151494	0.0236709	0.0236709	0.0189367	0	0.00946835	0.0236709	0.0236709	0.0189367	0.00946835	0.0236709	0.0662785	0.0284051	0.0236709	0.00473418	0.00946835	0.00473418	0.0236709	0.0757468	0.0142025
Alcanivoracaceae	0.0899493	0.146759	0.0284051	0.0378734	0.0236709	0.00946835	0	0	0	0.00946835	0	0	0	0	0.00946835	0	0	0	0	0	0	0	0.00473418	0	0	0.00473418	0	0	0	0	0.00473418	0	0
unclassified_norank	0.0331392	0.108886	0.0142025	0	0	0	0	0	0	0.165696	0.123089	0.350329	0.0426076	0.0946835	0.0189367	0.00946835	0.0236709	0.00473418	0.0189367	0.0378734	0.0236709	0.0142025	0.0142025	0.0473418	0.0189367	0.0615443	0.0189367	0.00473418	0.0426076	0.0236709	0.080481	0.0568101	0.0568101
norank_Bacteroidetes_vadinHA17	0	0	0	0	0	0	0	0	0	0.0473418	0.0757468	0	0.00946835	0	0	0.00946835	0	0	0	0	0	0.00473418	0	0.00946835	0	0.0378734	0	0	0.0142025	0	0.0520759	0.0236709	0.00473418
Paenibacillaceae	0.0142025	0.080481	0	0	0	0	0	0	0	0.0426076	0.0568101	0	2.0499	7.55574	0.0568101	0.0142025	0.22724	0.0378734	0.0189367	0.00946835	0.00473418	0	0.00946835	0.0378734	0.250911	0.0710126	0.0473418	1.15514	0.0189367	1.59542	0.0189367	0.0426076	0.137291
Halomonadaceae	0.0426076	0.0236709	0.0378734	0	0	0	0	0	0	0.00473418	0	0	0	0.00473418	0.00473418	0	0	0	0	0	0	0	0	0	0	0	0	0	0	0	0	0.0142025	0
ODP1230B8.23	0.0236709	0.0994177	0.00946835	0	0	0	0	0	0	0.0189367	0.355063	0.0284051	0.0142025	0.0142025	0.0189367	0.00473418	0	0.00473418	0.0142025	0.00473418	0	0	0.00473418	0.00473418	0.0331392	0	0	0	0.198835	0	0.0236709	0.00946835	0
norank_WS6	0	0.0236709	0.0568101	0	0	0	0	0	0	0	0.184633	0.0757468	0.0757468	0.165696	0.00473418	0	0.00946835	0	0	0	0.00473418	0	0	0	0	0	0.00473418	0.0142025	0.080481	0.0284051	0	0	0
Oligoflexaceae	0.00473418	0.0189367	0.00473418	0	0	0	0	0	0	0.0189367	0	0	0	0	0	0	0	0	0	0	0	0	0	0	0	0	0	0.00946835	0	0.00946835	0	0	0
Rhodobiaceae	0	0.0284051	0.00473418	0	0	0	0	0	0	0	0	0	0.0378734	0.127823	0.00473418	0	0.00946835	0.00473418	0	0	0	0	0	0.00473418	0.0284051	0	0	0.00946835	0.00473418	0.0284051	0	0	0
norank_JG30-KF-CM66	0	0	0	0	0	0	0	0	0	0.0378734	0	0	0.0189367	0.080481	0	0	0	0	0	0	0	0	0	0	0	0	0	0	0	0.0331392	0	0	0
unclassified_Myxococcales	0	0	0	0	0	0	0	0	0	0	0	0	0	0.0189367	0	0	0.00946835	0	0	0	0	0	0	0	0	0	0	0.00946835	0	0.0757468	0	0	0
Pseudonocardiaceae	0	0.00946835	0.0331392	0	0	0	0	0	0	0	0	0.0568101	0	0.0284051	0	0	0	0.00473418	0.00473418	0	0	0	0.0142025	0	0	0.0142025	0.00473418	0.00473418	0	0.0236709	0	0	0.00473418
Erysipelotrichaceae	0	0	0.00946835	0	0	0	0	0	0	0	0.0284051	0.0284051	0	0.0236709	0	0.00473418	0	0	0	0	0	0	0	0	0.00473418	0	0	0	0.0236709	0	0	0.00946835	0
Leptospiraceae	0.0331392	0.629645	0	0	0	0	0	0	0	0.127823	7.56048	0	0.0473418	0.198835	0.0568101	0.0852152	0.0331392	0.0236709	0.0189367	0	0.0236709	0.0142025	0.0236709	0.0426076	0.0284051	0.132557	0.293519	0.0189367	2.49491	0.0994177	0.0426076	0.0473418	0.0426076
norank_Nitrospira	0	0.0331392	0	0	0.00473418	0	0	0	0	0.0378734	0.407139	0.00473418	0.449747	1.76585	0.00946835	0.00946835	0.080481	0	0	0	0.0142025	0	0	0	0.0615443	0.184633	0.0284051	0.288785	0.118354	0.463949	0	0.0284051	0.0520759
env.OPS_17	0	0.0236709	0	0	0	0	0	0	0	0	0.506557	0	0.0331392	0.0615443	0	0	0	0	0	0	0	0	0.00473418	0	0.0142025	0.17043	0.0142025	0.0284051	0.175165	0.0852152	0	0	0.00946835
Micrococcaceae	0	0	0.0473418	0	0	0	0	0	0	0.0473418	0	0.0331392	0.0189367	0.0284051	0.790607	0.00473418	0	0.00473418	0	0.0142025	0.0189367	0.00946835	0.0142025	0.00473418	0.0615443	0.118354	0.0284051	0	0.00946835	0.0189367	0	0.0284051	0
Unknown_Family_Alphaproteobacteria_Incertae_Sedis	0.151494	0.288785	0.31719	0	0	0	0	0	0	0.179899	0.00946835	0.0662785	0.080481	0.0710126	0.0615443	0.00473418	0.00473418	0.00473418	0.0284051	0.0520759	0.0615443	0.00473418	0.0189367	0.0946835	0.0378734	0.00946835	0.00473418	0	0	0	0.302987	0.104152	0.0520759
Halieaceae	0.184633	0.336126	0.189367	0.0520759	0.080481	0.0189367	0.0142025	0.0142025	0.00946835	0.222506	0.0189367	0.108886	0.0284051	0.0142025	0.132557	0.00473418	0	0.0426076	0.00946835	0.0378734	0.0236709	0.0142025	0.0189367	0.137291	0.0236709	0.0142025	0.00473418	0	0	0	0.0710126	0.0236709	0.0236709
Thermaceae	0	0	0.00946835	0	0	0	0	0	0	0.0331392	0.0142025	0.118354	0	0.00473418	0	0.00946835	0	0	0	0	0	0	0	0	0	0	0	0	0.00946835	0	0	0	0
Solimonadaceae	0	0	0	0	0	0	0	0	0	0	0	0	0.0946835	0.250911	0	0.00473418	0.0189367	0.00473418	0	0	0	0	0	0	0.0189367	0	0	0.0378734	0	0.0568101	0	0	0.00473418
Clostridiaceae_1	0.00473418	0.293519	0	0	0	0	0	0	0	0.0189367	2.10671	0.0236709	0.0189367	0.0615443	0.00946835	0.0852152	0.00946835	0	0	0.00946835	0	0	0	0.00946835	0.0142025	0.0284051	0.0615443	0.00473418	0.819012	0.0284051	0.0189367	0.0757468	0
Gemmatimonadaceae	0.0142025	0.17043	0.00473418	0	0	0	0	0	0	0.151494	1.95995	0.142025	0.0852152	0.246177	0.00946835	0.0284051	0.00473418	0	0.00473418	0	0	0	0	0.0189367	0.00946835	0.0236709	0.0189367	0.0142025	0.624911	0.0615443	0	0	0
Saprospiraceae	0.118354	0.842683	0.184633	0.0852152	0.0946835	0.0426076	0.0615443	0.0473418	0.0615443	0.369266	0.236709	0.137291	0.160962	0.20357	0.146759	0	0.00946835	0.0662785	0.00946835	0.0189367	0.0142025	0.0189367	0.0473418	0.0473418	0.146759	0.213038	0.0142025	0.00946835	0.0662785	0.0189367	0.563367	0.184633	0.0946835
Draconibacteriaceae	0	0	0	0	0	0	0	0	0	0	0.0142025	0	0.00946835	0.0189367	0.0331392	0	0	0	0	0	0	0	0	0	0	0	0	0	0.00473418	0	0.0236709	0.0142025	0
0319-6G20	0	0.00473418	0	0	0	0	0	0	0	0.0236709	0	0.0284051	0.0662785	0.0331392	0.00946835	0.00473418	0.00946835	0.0378734	0.0142025	0.00473418	0	0	0.0189367	0.0142025	0.00473418	0.0236709	0.0331392	0.00946835	0.00946835	0.0331392	0.00473418	0.0236709	0
Rhodobacteraceae	1.31137	4.22762	2.35289	0.908962	0.596506	0.369266	1.21668	1.14567	1.63329	17.5117	0.965772	2.99673	1.42025	1.92681	4.25602	0.0899493	0.265114	0.904228	0.516025	0.629645	0.65805	0.312456	1.1362	1.25929	1.25456	0.345595	0.198835	0.0710126	0.302987	0.127823	2.73162	1.93628	1.20248
Staphylococcaceae	0.0142025	0.0189367	0.0520759	0	0	0	0	0	0	0.0142025	0.0189367	0.0142025	0.00473418	0.0520759	0.00473418	0	0	0.00946835	0.00473418	0	0	0	0.00473418	0.00473418	0.00473418	0.0378734	0.0142025	0	0	0.00473418	0	0.00946835	0.0284051
norank_PeM15	0	0	0	0	0	0	0	0	0	0.00946835	0	0	0	0.00473418	0	0	0	0	0	0	0	0	0	0	0	0	0	0	0.00473418	0	0	0	0.00473418
Comamonadaceae	0.0757468	4.09033	0.108886	0	0	0	0	0	0	0.819012	31.5249	0.48762	0.520759	1.09833	0.369266	0.605975	0.217772	0.184633	0.0757468	0.137291	0.160962	0.0615443	0.0899493	0.184633	0.350329	0.676987	1.01785	0.104152	10.5572	0.776405	0.288785	0.421342	0.137291
Mycoplasmataceae	0.0189367	0.0946835	0.0473418	0	0	0	0	0	0	0.0426076	0.0568101	16.2098	4.45013	0.246177	0.0615443	0.00473418	0	0.00473418	0	0.0142025	0	0	0	0	0.0142025	0.00473418	0.00473418	0	0.0331392	0	0.00473418	0	0
P3OB-42	0	0.0142025	0	0	0.00473418	0	0	0	0	0	0.184633	0.00473418	0	0	0	0	0.00946835	0	0	0.00946835	0	0	0	0	0	0.0331392	0	0	0.0378734	0	0	0	0
NS11-12_marine_group	0	0	0	0	0	0	0	0	0	0	0	0	0.0615443	0.0899493	0	0	0.0142025	0	0	0	0	0	0	0	0	0	0	0.0284051	0	0.0331392	0.0142025	0	0
Verrucomicrobiaceae	0.743266	0.766937	0.700658	0.00473418	0	0	0	0	0	0.809544	0.179899	0.667519	0.11362	0.771671	0.217772	0.0142025	0.0473418	0.0473418	0.0331392	0.151494	0.0946835	0.118354	0.17043	1.29243	0.695924	0.080481	0.0331392	0.0473418	0.0473418	0.31719	1.04625	0.0994177	0.26038
norank_Cyanobacteria	31.9936	0.871088	5.50585	98.3336	98.5087	99.3135	98.4093	98.4141	97.988	0.440278	0.31719	1.17881	0.326658	1.82739	1.16934	0.0710126	0.0142025	0.132557	0.127823	0.0568101	0.118354	0.165696	0.22724	0.175165	0.151494	0.208304	0.179899	0.0615443	0.0899493	0.0899493	0.582304	0.198835	0.359797
norank_PYR10d3	0	0.0189367	0	0	0	0	0	0	0	0	0.104152	0	0.00473418	0.0284051	0	0.00473418	0	0	0	0	0.0236709	0	0	0	0	0	0.00473418	0	0.0662785	0.00473418	0	0	0
Roseiflexaceae	0	0.0189367	0	0	0	0	0	0	0	0	0.0189367	0	0	0	0	0	0	0	0	0	0	0	0	0	0	0	0	0	0.0189367	0	0	0	0
HSB_OF53-F07	0	0	0	0	0	0	0	0	0	0	0	0	0.00946835	0	0	0	0.00473418	0	0	0	0	0	0	0	0	0	0	0.00473418	0	0	0	0.00473418	0
Blfdi19	0	0	0	0	0	0	0	0	0	0	0	0	0	0	0.00473418	0	0	0	0	0	0	0	0	0	0	0	0	0	0	0	0	0	0
unclassified_Gammaproteobacteria	0.0710126	0.20357	0.0615443	0	0	0	0	0	0	0.0426076	0.0473418	0.0662785	0.250911	1.15987	0.0852152	0	0.0189367	0.00473418	0.00946835	0.0142025	0.00473418	0	0.00946835	0.0378734	0.0378734	0.0236709	0.0284051	0.151494	0.0284051	0.146759	0.0473418	0.00473418	0.0568101
Acidimicrobiaceae	0	0.00473418	0	0	0	0	0	0	0	0	0.00473418	0.0994177	0	0	0	0	0	0	0	0	0	0	0	0	0	0	0	0	0	0	0	0.0426076	0
norank_Acidimicrobiales	0	0	0	0	0	0	0	0	0.00473418	0	0	0.0852152	0	0	0	0	0	0	0	0	0.00473418	0	0	0	0	0	0	0.0142025	0	0.0378734	0	0	0
Iamiaceae	0.00946835	0.00946835	0	0	0	0	0	0	0	0.00473418	0	0.0189367	0.00473418	0.00946835	0	0	0	0	0	0	0.00473418	0	0	0.00473418	0	0	0	0	0	0.00473418	0	0.0142025	0
unclassified_Betaproteobacteria	0	0.00946835	0.00473418	0	0	0	0	0	0	0	0	0.0189367	0.00946835	0	0	0	0	0.00473418	0	0	0	0	0	0	0.0189367	0	0	0	0	0	0	0	0
Bradyrhizobiaceae	0	0.0473418	0.0946835	0	0	0	0	0	0	0.0378734	0.0520759	0.222506	0.0710126	0.0710126	0	0.00473418	0.00946835	0.00473418	0.00473418	0.00473418	0.00473418	0	0.00473418	0	0.00473418	0	0.00473418	0.0284051	0.0615443	0.0378734	0.0189367	0.0284051	0
Chitinophagaceae	0.0142025	0.0899493	0.00473418	0	0	0	0	0	0	0.0520759	0.31719	0.0473418	1.71851	6.47635	0.00946835	0.0142025	0.132557	0.0615443	0.00473418	0.00473418	0	0	0	0	0.146759	0.0426076	0.0473418	0.866354	0.123089	1.86053	0.0142025	0.0284051	0.080481
Pasteurellaceae	0.108886	0.293519	0	0	0	0	0	0	0	1.06046	0.0852152	0	0.184633	0.563367	9.61985	0.123089	0.118354	0.127823	0.156228	0.179899	0.231975	0.080481	0.22724	0.407139	0.445013	0.852152	0.629645	0.11362	0.108886	0.411873	0.208304	0.132557	0.123089
SM2D12	0.0994177	0.0426076	0.0757468	0	0	0	0	0	0	0.0852152	0.118354	0.0236709	0.0426076	0.137291	0.0142025	0.0142025	0.00473418	0.0236709	0.00946835	0.00946835	0.00946835	0.0142025	0.00473418	0.00473418	0	0	0	0.0189367	0.0520759	0.0142025	0.0284051	0.0662785	0.0142025
Anaplasmataceae	0.0189367	21.3795	0.00473418	0	0	0	0	0	0	0.383468	0	0	0	1.6617	0.0284051	0	0	0	0	0	0	0	0	0	0	0	0	0	1.82266	0.0189367	0.0757468	0	0
Mitochondria	0.00473418	0	0	0	0	0	0	0	0	0	0	0	0	0.0142025	0.0189367	0	0	0	0.00946835	0	0	0	0	0.0236709	0	0	0.00473418	0	0	0.00473418	0.0284051	0	0
Micromonosporaceae	0	0	0.0142025	0	0	0	0	0	0	0	0	0.104152	0	0	0	0	0	0	0	0	0	0	0	0	0	0	0	0	0	0	0	0	0
Solibacteraceae_Subgroup_3	0.00946835	0.0426076	0.0142025	0	0	0	0	0	0	0	0.449747	0.0378734	0.700658	2.6038	0.0142025	0.00473418	0.080481	0.0189367	0	0.00473418	0	0	0	0	0.0473418	0.00473418	0.0284051	0.336126	0.213038	0.610709	0.00473418	0.00473418	0.0189367
Lentimicrobiaceae	0.00473418	0.00473418	0	0	0	0	0	0	0	0.00946835	0.0284051	0	0.00473418	0.0142025	0	0	0	0	0	0	0	0	0	0	0	0	0	0	0.00946835	0	0	0	0
norank_Bradymonadales	0.0189367	0.151494	0.0284051	0	0	0	0	0	0	0.179899	0.0568101	0.0331392	0.0142025	0.0331392	0.118354	0.00473418	0	0.0473418	0	0.00473418	0.00473418	0.00473418	0.00473418	0.0710126	0.0142025	0	0.00473418	0	0.0142025	0	0.00473418	0.0142025	0.00946835
Fimbriimonadaceae	0	0	0	0	0	0	0	0	0	0	0	0	0.0378734	0.0473418	0	0	0	0	0	0	0	0	0	0	0.0142025	0	0	0	0	0	0	0	0
norank_possible_order_07	0.00946835	0.00473418	0.00946835	0	0	0	0	0	0	0.0710126	0.0142025	0.00473418	0.0142025	0.00473418	0.108886	0	0	0.00473418	0	0.00946835	0	0	0.00473418	0	0	0	0	0	0	0	0.0142025	0	0
Longimicrobiaceae	0	0	0	0	0	0	0	0	0	0.0189367	0	0.0189367	0	0	0	0	0	0	0	0	0	0	0	0	0	0	0	0	0	0	0	0	0
Pseudomonadaceae	0.0568101	0.160962	0.0378734	0	0	0.00473418	0	0	0	0.208304	0.463949	0.160962	0.11362	0.241443	0.151494	0.0426076	0.0331392	0.0189367	0.0331392	0.0662785	0.0615443	0.0331392	0.0142025	0.0331392	0.132557	0.54443	0.0568101	0.0236709	0.127823	0.080481	0.104152	0.364532	0.0520759
Peptostreptococcaceae	0	0.0426076	0.00473418	0	0	0	0	0	0	0	0.236709	0.0520759	0.00473418	0.0994177	0.0568101	0.00473418	0	0.00946835	0.0142025	0.00473418	0	0	0	0	0.0142025	0	0.0142025	0	0.132557	0	0.0520759	0.0284051	0.00473418
Shewanellaceae	3.23344	0.800076	2.12091	0	0	0	0	0	0	4.06192	0.624911	1.36344	1.28296	0.710126	0.748	0.0426076	0.250911	0.222506	0.217772	0.080481	0.123089	0.293519	1.96942	1.61435	0.998911	0.525494	0.146759	0.0284051	0.0710126	0.0236709	0.0710126	0.0710126	0.0568101
norank_KD4-96	0	0.0236709	0	0	0	0	0	0	0	0	0.0189367	0.0284051	0	0	0	0	0.00946835	0	0	0	0	0	0	0	0.00946835	0.0142025	0.00473418	0	0.00473418	0.0236709	0	0	0.0189367
Burkholderiaceae	2.69375	1.42972	5.20286	0	0	0	0	0.00473418	0	0.539696	0.274582	19.5048	0.553899	0.629645	0.246177	0.0284051	0.080481	0.11362	0.0615443	0.0615443	0.0520759	0.0189367	0.0568101	0.137291	0.156228	0.118354	0.0852152	0.080481	0.104152	0.17043	0.336126	0.435544	0.17043
unclassified_Rhizobiales	0	0.0236709	0	0	0	0	0	0	0	0	0.165696	0	0	0	0	0	0	0	0	0	0	0	0	0	0	0	0	0	0.0615443	0	0	0	0
OM1_clade	0	0.0568101	0	0	0	0	0	0	0	0.0426076	0	0	0.00473418	0	0.00946835	0	0	0.00473418	0	0	0	0	0	0	0	0	0	0	0	0	0	0	0
Chthoniobacterales_Incertae_Sedis	0	0.00946835	0	0	0	0	0	0	0	0	0.0189367	0	0	0	0.00473418	0	0	0	0	0	0	0	0	0	0	0	0.00473418	0	0.00946835	0	0	0	0
Marinilabiaceae	2.46651	13.8948	22.6767	0	0	0	0	0	0	1.48653	0.0899493	0.156228	3.99091	0.705392	1.3019	7.66463	2.01676	9.45415	4.94721	7.58415	12.4698	4.61109	7.82559	3.79681	5.57213	1.22615	1.78478	4.09506	3.22397	0.643848	5.19813	4.67737	1.86527
Unknown_Family_Betaproteobacteria_Incertae_Sedis	0	0.0142025	0	0	0	0	0	0	0	0.0142025	0.104152	0	0.00946835	0	0.00946835	0	0.00473418	0.00473418	0	0	0	0	0	0	0	0.0520759	0	0	0.0378734	0.00473418	0	0	0.00473418
unclassified_Acidobacteria	0	0	0	0	0	0	0	0	0	0	0	0.0189367	0	0	0	0	0	0	0	0	0	0	0	0	0	0	0	0	0	0	0	0	0
Succinivibrionaceae	0	0	0	0	0	0	0	0	0	0.0852152	0	0	0	0	0	0	0	0	0	0	0	0	0	0	0	0	0	0	0	0	0	0	0
IheB3-7	0	0	0	0	0	0	0	0	0	0.0426076	0.0189367	0	0.00473418	0	0	0.00473418	0	0.00473418	0	0	0	0	0	0	0	0	0	0	0.0189367	0	0	0	0
Solirubrobacteraceae	0	0	0.0189367	0	0	0	0	0	0	0	0	0.279316	0	0	0	0	0	0.00473418	0	0	0	0	0.00473418	0	0	0	0	0	0	0	0	0	0
MSB-1E8	0	0	0	0	0	0	0	0	0	0	0	0	0	0.00946835	0	0	0	0	0.00473418	0	0	0	0	0	0	0	0	0	0	0	0	0	0
norank_Parcubacteria	0	0.127823	0	0	0	0	0	0	0	0	0.445013	0	0.198835	0.525494	0	0.0236709	0.0236709	0	0	0	0	0.00946835	0	0	0.0236709	0.0568101	0.00946835	0.0899493	0.222506	0.146759	0	0.0331392	0.0142025
NS9_marine_group	0.0236709	0.828481	0.00473418	0	0	0	0	0	0	0.160962	7.76405	0	3.95304	11.2295	0.0142025	0.104152	0.359797	0.0568101	0.0142025	0.0236709	0.0142025	0	0.0236709	0.0284051	0.246177	0.146759	0.175165	1.78952	2.21086	2.76949	0.00946835	0.00473418	0.104152
norank_TK10	0	0	0.0331392	0	0	0	0	0	0	0	0.137291	0	0	0.0236709	0.00473418	0	0	0	0	0.00946835	0	0	0	0	0	0.0189367	0.00473418	0.00946835	0.0662785	0.00946835	0.0236709	0	0
Ectothiorhodospiraceae	0	0.0236709	0	0	0	0	0	0	0	0	0	0	0	0	0.00473418	0	0	0	0	0	0	0	0	0	0	0	0	0	0	0	0.0189367	0	0
DA111	0	0	0	0	0	0	0	0	0	0	0.00473418	0	0.0284051	0.0189367	0.0142025	0	0	0.00473418	0	0	0	0	0	0	0.00473418	0	0	0.00946835	0	0.0378734	0	0	0
Christensenellaceae	0	0	0	0	0	0	0	0	0	0	0	0	0	0	0	0	0	0	0	0	0	0	0	0	0	0.0189367	0	0	0	0	0.0189367	0	0
Micrococcales_Incertae_Sedis	0	0	0	0	0	0	0	0	0	0	0	0	0	0	0.00473418	0	0	0	0	0	0.00473418	0	0	0	0	0.00473418	0	0	0	0	0.00946835	0	0
Carnobacteriaceae	0	0	0	0	0	0	0	0	0	0.0568101	0.00473418	0	0	0.0142025	0.511291	0.0189367	0	0.0236709	0.0142025	0.0142025	0.0236709	0	0.00473418	0.0236709	0.0142025	0.0899493	0.0615443	0.00946835	0.0189367	0.0142025	0.00946835	0	0.00946835
Emcibacteraceae	0.0284051	0.137291	0.0426076	0	0	0	0	0	0	0.0520759	0.0331392	0.0473418	0.0473418	0.0473418	0.0568101	0.00946835	0	0.0662785	0.00473418	0.00473418	0.00473418	0.0189367	0.0284051	0.142025	0.00473418	0	0.00946835	0	0	0	0.00946835	0	0.00946835
LD29	0	0	0	0	0	0	0	0	0	0	0	0	0.00473418	0.0236709	0	0	0.0142025	0	0	0	0	0	0	0	0	0	0	0	0	0.00473418	0	0	0
TM146	0	0	0	0	0	0	0	0	0	0	0.00473418	0	0.0662785	0.326658	0	0.00946835	0.0142025	0	0	0	0	0	0	0	0.00946835	0	0	0.0568101	0	0.0899493	0.00946835	0	0.0142025
Corynebacteriaceae	0	0	0.00473418	0	0	0	0	0	0	0	0	0.00946835	0.00946835	0.00473418	0.0236709	0	0.00946835	0	0	0	0	0	0	0	0	0.00473418	0.00946835	0	0	0	0.00473418	0.0142025	0
DEV007	0	0.00473418	0.00946835	0	0	0	0	0	0	0.00473418	0	0	0	0.00473418	0	0	0	0.00473418	0	0.00473418	0	0	0	0.00473418	0.00473418	0	0	0	0	0	0	0	0
norank_vadinHA49	0	0	0	0	0	0	0	0	0	0	0	0	0.00473418	0.0615443	0	0	0	0	0	0	0	0	0	0	0	0	0	0.00473418	0	0.00473418	0	0	0
norank_Sphingobacteriales	0.118354	0.402405	0.231975	0	0	0	0	0	0	0.208304	0.0189367	0.0615443	0.0662785	0.0473418	0.0994177	0.00473418	0.00946835	0.0142025	0.0189367	0.00946835	0.0142025	0	0	0.127823	0.00473418	0	0.00946835	0	0.00473418	0	0.0710126	0.0236709	0.0189367
Rhodocyclaceae	0.00473418	0.265114	0.0142025	0	0	0	0	0	0	0.104152	1.92681	0.0473418	0.0331392	0.080481	0.0615443	0.0189367	0.0189367	0.00946835	0.00473418	0.00473418	0.0142025	0.00473418	0.0142025	0.00946835	0.0378734	0.269848	0.0615443	0.00473418	0.719595	0.0378734	0.0331392	0	0.00473418
norank_Ardenticatenia	0	0	0	0	0	0	0	0	0	0	0.0473418	0	0	0	0	0	0	0	0	0	0	0	0	0	0	0	0	0	0.0189367	0	0	0.0426076	0
Arenicellaceae	0.00946835	0.0189367	0.0189367	0	0	0	0	0	0	0.0473418	0.00473418	0.0236709	0	0.0284051	0.0236709	0	0	0.0142025	0	0.00946835	0	0	0.00946835	0.00473418	0.00473418	0.00473418	0	0	0	0	0.0236709	0	0.00473418
BIrii41	0	0	0	0	0	0	0	0	0	0.0284051	0	0.0189367	0	0	0	0	0	0	0	0	0	0	0	0	0	0	0	0	0	0	0	0	0
Acholeplasmataceae	0	0	0	0	0	0	0	0	0	0	0	0.0236709	0	0	0	0	0	0	0	0	0	0	0	0	0	0	0	0	0	0	0	0	0
Rhizobiaceae	0.00473418	0.0189367	0.0236709	0	0	0	0	0	0	0.0189367	0.00473418	0.123089	0	0.0142025	0	0.00473418	0	0.00473418	0	0.00473418	0.00473418	0	0.00473418	0.00473418	0	0	0	0.00473418	0.00473418	0.0189367	0.00946835	0	0
norank_Alphaproteobacteria_Incertae_Sedis	0.0236709	0.0520759	0.0662785	0	0	0	0	0	0	0.0142025	0	0.0426076	0.00946835	0	0.00946835	0	0	0	0	0.0142025	0.00946835	0	0	0.00946835	0	0	0	0	0	0	0.0236709	0.00473418	0.00473418
Hyphomicrobiaceae	0.0568101	0.355063	0.198835	0	0	0	0	0	0	0.511291	0.0426076	0.22724	0.231975	0.587038	0.132557	0.00473418	0.0189367	0.0473418	0.0473418	0.0378734	0.00946835	0	0.0142025	0.0710126	0.0189367	0.0378734	0.0142025	0.0568101	0.0378734	0.198835	0.0615443	0.0331392	0.0615443
Erythrobacteraceae	0.0662785	0.69119	0.326658	0	0.00473418	0.00473418	0	0	0	0.127823	0.0142025	0.0899493	0.0189367	0.0284051	0.0142025	0	0	0.00946835	0.0142025	0.00473418	0.0189367	0	0.0142025	0.00473418	0.0236709	0	0	0	0.00473418	0	0.0331392	0.00473418	0.00946835
PHOS-HE51	0	0.00946835	0	0	0	0	0	0	0	0	0	0	0.0142025	0.0426076	0	0.0142025	0.00946835	0.0520759	0	0	0	0	0	0	0	0.0520759	0.00946835	0.0189367	0	0.104152	0	0	0
norank_Aminicenantes	0.00473418	0.0426076	0	0	0	0	0	0	0	0.0284051	0.00473418	0.0142025	0	0.0189367	0.00473418	0	0	0	0	0.00473418	0	0	0.00473418	0	0.00473418	0	0	0	0	0	0.00946835	0	0
Methylophilaceae	0.407139	0.781139	0.790607	0.0142025	0.0189367	0.00473418	0.00473418	0	0.00473418	0.86162	0.118354	0.307721	0.236709	0.165696	0.411873	0.00946835	0.0189367	0.118354	0.104152	0.0899493	0.0426076	0.0189367	0.137291	0.274582	0.146759	0.0520759	0.0568101	0.00946835	0.0142025	0	0.31719	0.179899	0.151494
Simkaniaceae	0	0.00946835	0	0	0	0	0	0	0	0	0.0473418	0	0.179899	0.667519	0	0.0142025	0.0378734	0	0	0	0	0	0	0	0.00946835	0	0.0189367	0.0946835	0.0189367	0.175165	0	0	0
Alteromonadaceae	2.23453	0.904228	0.459215	0.0473418	0.0284051	0.0189367	0.00946835	0	0.00946835	0.108886	0.340861	0.0568101	0.080481	0.0378734	0.0994177	0	0.00473418	0.00946835	0.0189367	0.0142025	0	0.00946835	0.0142025	0.0284051	0.11362	0.00473418	0	0	0.0142025	0	0	0	0
MBAE14	0.0236709	0.146759	0.00946835	0	0	0	0	0	0	0.0236709	0	0.0994177	0.0426076	0.0331392	0.0852152	0.0189367	0.00473418	0.0710126	0.0615443	0.0378734	0.0378734	0.00473418	0.0189367	0.279316	0.0236709	0.0284051	0.00473418	0	0.00473418	0	0.080481	0.0236709	0.0520759
unclassified_Sphingomonadales	0	0.11362	0.0236709	0	0	0	0	0	0	0.0284051	0	0.00946835	0	0.00946835	0	0	0.0189367	0	0.00946835	0	0	0	0	0.00473418	0	0	0	0	0	0	0	0	0
LWSR-14	0.217772	0.146759	0.146759	0	0	0	0	0	0	0.0662785	0.00473418	0.0236709	0.00473418	0.00473418	0.00946835	0	0	0	0	0	0	0	0.00473418	0.00473418	0.0189367	0	0	0	0	0	0.0284051	0	0.00473418
Alcaligenaceae	0.00946835	0.0994177	0.0757468	0	0	0	0	0.00473418	0	0.11362	0.0236709	0.288785	0.189367	0.440278	0.0331392	0.00473418	0.0236709	0.0189367	0.0142025	0.0142025	0.0142025	0.00473418	0.0142025	0.0189367	0.0426076	0.0189367	0.00946835	0.0615443	0.00946835	0.179899	0.0899493	0.48762	0.0189367
Bacteroidales_RF16_group	0	0	0	0	0	0	0	0	0	0	0	0	0	0	0	0	0	0	0	0	0	0	0	0	0	0.0236709	0	0	0	0	0	0	0
Acetobacteraceae	0	0.0710126	0.0520759	0	0	0	0	0	0	0.00946835	0.0899493	0.156228	0.00946835	0	0.0142025	0	0	0.00946835	0.00473418	0	0.00946835	0	0	0	0	0.00473418	0.00946835	0	0.0284051	0.0142025	0.0142025	0.0378734	0.00473418
Desulfobulbaceae	0	0.0994177	0.0189367	0	0	0	0	0	0	0.0189367	0.00473418	0.00946835	0.00473418	0.00473418	0.0142025	0	0	0	0	0	0	0	0.819012	0.00473418	0	0	0	0	0	0	0.0142025	0.00473418	0.00946835
norank_SJA-15	0	0	0	0	0	0	0	0	0	0	0	0	0.00473418	0.0189367	0.00946835	0	0	0	0	0	0	0	0	0	0.00473418	0.104152	0	0	0	0.00473418	0	0	0
Flavobacteriaceae	13.3409	17.791	19.1592	0	0.00946835	0.00473418	0.255646	0.355063	0.241443	32.751	3.57904	4.93301	5.76149	5.91772	10.4767	0.672253	0.705392	2.75056	3.47962	1.70904	1.21195	1.91261	4.47853	8.6304	3.38967	1.496	0.823747	0.123089	2.52805	0.345595	8.62093	8.25167	4.114
JTB215	0.0520759	0.91843	1.45339	0	0	0	0	0	0	0	0	0	0.00473418	0.0189367	0	0	0	0	0	0	0	0	0	0	0.17043	0.156228	0.0710126	0	0	0	0	0	0
norank_SBR1093	0	0	0	0	0	0	0	0	0	0.0142025	0.0189367	0	0.374	0.994177	0.00473418	0.00473418	0.0378734	0.00473418	0	0	0	0	0.00473418	0	0.00473418	0	0.0236709	0.0994177	0	0.388202	0	0	0.00473418
Rhodothermaceae	0	0.00946835	0	0	0	0	0	0	0	0.0473418	0	0	0.00946835	0.0142025	0.00473418	0	0	0	0	0	0	0.00473418	0	0	0	0	0	0	0.00473418	0	0	0	0
unclassified_Phycisphaerales	0	0	0	0	0	0	0	0	0	0	0	0	0	0	0.00473418	0	0	0	0	0	0	0	0	0	0	0	0	0	0	0	0	0	0
Xanthomonadaceae	0.0142025	0.20357	0.0284051	0	0.00473418	0	0	0	0	0.151494	0.459215	0.165696	1.09359	3.46542	0.0568101	0.0284051	0.118354	0.0378734	0.0189367	0.0142025	0.0236709	0.0284051	0.0142025	0.0378734	0.0852152	0.0473418	0.0378734	0.411873	0.184633	0.923164	0.0852152	0.0899493	0.0473418
unclassified_Lactobacillales	0	0	0	0	0	0	0	0	0	0	0	0	0	0	0.00473418	0	0	0	0	0	0	0	0	0	0	0	0	0	0	0	0	0	0
Legionellaceae	0.00473418	0.0142025	0.00946835	0	0	0	0	0	0	0.00473418	0.00473418	0	0.0142025	0.0757468	0.00473418	0	0	0	0	0	0	0	0	0	0	0	0	0.0189367	0.00473418	0.0189367	0	0	0
Family_XIII	0	0	0	0	0	0	0	0	0	0.00946835	0	0	0.00473418	0	0	0	0	0	0	0	0	0	0	0.00473418	0	0.0284051	0	0	0	0	0	0	0
norank_Skagenf62	0.0236709	0	0.0331392	0	0	0	0	0	0	0	0	0.00946835	0	0	0.0142025	0	0	0	0	0.00473418	0	0	0.00473418	0.00473418	0	0	0	0	0	0	0	0	0.00946835
Bifidobacteriaceae	0.00473418	0.0331392	0.0426076	0.00473418	0	0	0	0	0.00473418	0.0946835	0	0.0710126	0.00473418	0.151494	0.0236709	0.0615443	0.0142025	0.00946835	0	0	0	0	0	0.0236709	0.080481	0	0.00473418	0	0	0	0.0426076	0.00473418	0
Piscirickettsiaceae	1.46286	0.847418	1.46286	0.236709	0.20357	0.080481	0	0	0.00946835	0.0473418	0.00473418	0.0331392	0.0710126	0.118354	0.0520759	0	0.00473418	0.00473418	0.0189367	0.00473418	0.00946835	0.00946835	0.0236709	0.0615443	0.0189367	0.00946835	0.0189367	0	0.00946835	0	0.142025	0.0946835	0.0662785
norank_Peregrinibacteria	0	0	0	0	0	0	0	0	0	0.0378734	0	0	0	0	0	0	0	0	0	0	0	0	0	0	0	0	0	0	0	0	0	0	0
Pseudoalteromonadaceae	18.5343	0.700658	10.2684	0	0	0	0	0	0	0.511291	0.312456	0.847418	0.374	0.132557	0.705392	0	0.0946835	0.0568101	0.0520759	0.0378734	0.108886	0.160962	0.222506	0.284051	0.274582	0.0757468	0.0615443	0.0142025	0.0852152	0	0.326658	0.179899	0.781139
norank_Vampirovibrionales	0.00473418	0	0	0	0	0	0	0	0	0	0.0520759	0	0.00473418	0	0	0	0	0	0	0	0	0	0	0	0.0189367	0	0.00946835	0	0.00473418	0	0	0	0
Thiotrichaceae	0.00473418	0.00946835	0.00473418	0	0	0	0	0	0	0.0426076	0	0	0.00473418	0	0.00946835	0	0	0	0	0	0	0	0	0	0.00473418	0	0	0	0	0	0	0	0
Phaselicystidaceae	0	0.00473418	0	0	0	0	0	0	0	0	0.0662785	0	0	0	0	0	0	0	0	0	0	0	0	0	0	0	0	0	0.0284051	0	0	0	0
Oceanospirillaceae	1.22615	0.108886	0.137291	0	0	0	0	0	0	0.445013	0.255646	1.5102	0.942101	1.33504	0.43081	0.0757468	0.104152	0.11362	0.151494	0.0473418	0.208304	0.160962	0.118354	0.355063	0.11362	0.123089	0.0757468	0.0331392	0.165696	0.0710126	1.35871	0.530228	2.54225
norank_NB1-j	0	0.00473418	0	0	0	0	0	0	0	0	0	0	0.0236709	0.0426076	0	0	0	0.00473418	0	0	0	0	0	0	0	0	0	0.00473418	0	0.0331392	0	0.00473418	0
Coriobacteriaceae	0.00946835	0	0	0	0	0	0	0	0	0	0	0.00946835	0	0.0473418	0	0	0.00473418	0	0	0	0	0	0	0	0.00473418	0.00946835	0.00473418	0	0	0	0	0	0.0426076
Spongiibacteraceae	0	0	0.00473418	0	0	0	0	0	0	0	0	0.00473418	0	0	0	0	0	0	0	0	0	0	0	0	0	0.0331392	0	0	0	0	0	0	0
unclassified_Proteobacteria	0.00473418	0	0	0	0	0	0	0	0	0.00473418	0	0	0.00473418	0	0.00946835	0	0	0.00473418	0.0142025	0	0.00946835	0	0	0	0	0.00946835	0	0	0.00473418	0	0.0568101	0.0473418	0.00473418
norank_Run-SP154	0	0	0	0	0	0	0	0	0	0	0.00473418	0	0	0	0	0	0	0	0	0	0	0	0	0	0	0	0	0	0.00473418	0	0	0	0
Idiomarinaceae	0.0284051	0.00946835	0.0284051	0	0	0	0	0	0	0	0	0	0	0	0	0	0	0	0	0	0	0	0	0	0	0	0	0	0	0	0	0	0
Nannocystaceae	0.0142025	0.0568101	0	0	0	0	0	0	0	0.0142025	0	0	0	0	0.00946835	0	0	0.00473418	0	0	0	0	0	0	0	0	0	0	0	0	0.00473418	0	0
norank_Cloacimonetes	0	0.0189367	0	0	0	0	0	0	0	0	0	0	0	0	0	0	0	0	0	0	0	0	0	0	0	0	0	0	0	0	0	0	0
Hyphomonadaceae	0.0994177	0.520759	0.312456	0.222506	0.350329	0.11362	0.00946835	0.00473418	0.00473418	0.340861	2.41443	0.11362	0.104152	0.312456	0.108886	0.0284051	0.0236709	0.0426076	0.00473418	0	0.0142025	0.00946835	0.0236709	0.0142025	0.0426076	0.0378734	0.0615443	0.0473418	0.719595	0.156228	0.0568101	0.0994177	0.0378734
Acidimicrobiales_Incertae_Sedis	0	0.00473418	0	0	0	0	0	0	0	0	0.00473418	0	0.0142025	0.0236709	0	0	0	0	0	0	0	0	0	0	0	0.0331392	0	0.00473418	0	0.0236709	0	0	0
Geodermatophilaceae	0	0	0.0378734	0	0	0	0	0	0	0.0331392	0.0142025	0.269848	0	0.0236709	0	0	0.00473418	0	0	0.00946835	0	0	0	0	0	0	0	0	0	0	0	0	0
A0839	0	0	0	0	0	0	0	0	0	0	0	0	0	0	0	0	0	0	0	0	0	0	0	0	0	0.0236709	0	0	0	0	0	0	0
Aurantimonadaceae	0	0	0	0	0	0	0	0	0	0	0	0.0236709	0	0	0	0	0	0	0	0	0	0	0	0	0	0	0	0	0	0	0	0	0
norank_FCPU426	0	0	0	0	0	0	0	0	0	0	0	0	0	0.0236709	0	0	0	0	0	0	0	0	0	0	0	0	0	0	0	0.0142025	0	0	0
Nitrosomonadaceae	0.00946835	0.0284051	0	0	0	0	0	0	0	0	0.0615443	0	0.307721	0.86162	0.0236709	0	0.0378734	0.00946835	0	0.00473418	0	0.00473418	0	0	0.0568101	0.00946835	0.00946835	0.137291	0.0142025	0.194101	0	0	0.0189367
Campylobacteraceae	2.54225	0.501823	2.48544	0	0	0	0	0	0	5.69048	0.568101	10.8981	1.8842	1.66643	2.41916	1.75165	55.7449	44.4965	22.7288	7.83506	22.8755	2.02149	10.7276	2.98727	3.44648	2.56592	3.7542	2.01202	1.82739	0.473418	6.28225	4.13294	8.93812
norank_Xanthomonadales	0	0	0	0	0	0	0	0	0	0.0378734	0.0426076	0	0.0236709	0.0236709	0.00473418	0.00473418	0	0.00473418	0	0	0	0	0	0	0	0	0	0	0.0236709	0.0284051	0.0236709	0.0189367	0
Acanthopleuribacteraceae	0	0	0	0	0	0	0	0	0	0.0189367	0	0.0615443	0	0	0	0	0	0.0142025	0	0	0	0	0	0	0	0	0	0	0	0	0	0	0
I-10	0	0	0	0	0	0	0	0	0	0	0	0	0	0.00473418	0	0	0	0	0	0	0	0	0	0	0	0	0	0	0	0	0	0	0
Syntrophobacteraceae	0	0.0142025	0	0	0	0	0	0	0	0	0.250911	0	0	0	0	0.00473418	0	0	0	0	0	0	0	0	0	0	0.00473418	0	0.0662785	0.00473418	0	0	0
Propionibacteriaceae	0	0.0331392	0.00946835	0	0	0	0	0	0	0.00946835	0.179899	0.269848	0.0710126	0	0.00946835	0.0142025	0.00946835	0.0189367	0.00946835	0.00473418	0	0	0	0	0	0.0378734	0.0284051	0	0.0710126	0.00946835	0.0331392	0.0710126	0.0189367
Microbacteriaceae	0.00473418	0.0284051	0.0236709	0	0.00946835	0	0	0	0	0.0426076	0.00946835	0.0710126	0.0189367	0.0473418	0.0189367	0	0.00473418	0	0	0	0	0.00473418	0	0	0.00946835	0.00946835	0	0.00946835	0	0.0189367	0.0284051	0	0
Family_XI_Bacillales	0	0	0	0	0	0	0	0	0	0.0426076	0	0	0	0.0189367	0.0899493	0	0	0	0	0.00473418	0	0	0	0.0331392	0.00473418	0	0	0	0.00473418	0.00473418	0	0	0
Bdellovibrionaceae	0.0662785	0.837949	0.0710126	0	0	0	0	0	0	0.345595	6.63258	0.142025	0.189367	0.269848	0.118354	0.0520759	0.0236709	0.0946835	0.0473418	0.0662785	0.0615443	0.0236709	0.0568101	0.0757468	0.151494	0.0710126	0.160962	0.0189367	2.00256	0.0378734	0.48762	0.298253	0.146759
JTB255_marine_benthic_group	0.00473418	0.0189367	0.00473418	0	0	0	0	0	0	0.0236709	0	0.00473418	0	0	0.00473418	0	0	0	0.00946835	0.00473418	0	0	0	0	0.00946835	0	0	0	0	0	0	0	0
unclassified_Burkholderiales	0.0142025	0.0142025	0.0236709	0	0	0	0	0	0	0.0710126	0.0189367	0.0426076	0.00946835	0.0189367	0.0520759	0	0	0.0331392	0.00946835	0.00473418	0	0	0.00473418	0.00473418	0	0.00473418	0	0	0	0	0	0	0.0189367
Crenotrichaceae	0	0	0	0	0	0	0	0	0	0	0	0	0	0	0	0	0	0	0	0	0	0	0	0	0	0.0284051	0	0	0	0	0	0	0
Rikenellaceae	0.00473418	0	0	0	0	0	0	0	0	0	0.00946835	0	0	0.00473418	0	0.00473418	0	0	0	0	0	0.00473418	0	0	0.00473418	0.0331392	0.00946835	0.00473418	0	0	0	0	0.00473418
Nocardiaceae	0	0.0284051	1.3019	0.0378734	0.0189367	0	0	0.00473418	0	0	0.426076	3.88202	0.0852152	0.501823	0	0.00946835	0.0189367	0.00473418	0	0	0.00946835	0	0	0	0	0.00946835	0.00946835	0.0710126	0.175165	0.189367	0	0	0.0142025
unclassified_Methylococcales	0	0	0	0	0	0	0	0	0	0.0284051	0	0	0	0	0	0	0	0	0	0	0	0	0	0	0	0	0	0	0	0	0	0	0
Xanthobacteraceae	0.0236709	0.00473418	0.00946835	0	0	0	0	0	0	0.00473418	0.0899493	0.0473418	0.0568101	0.0520759	0	0.00946835	0.00946835	0	0.00946835	0	0.00473418	0	0	0	0.0236709	0.00473418	0.00946835	0.0236709	0.0378734	0.0189367	0	0.00946835	0
Prevotellaceae	0.0189367	0.0236709	0.080481	0	0	0	0	0	0	1.19301	0.0236709	0.0426076	0.0236709	0.146759	1.61909	0.0615443	0.00946835	0.0710126	0.0473418	0.0520759	0.0615443	0.00946835	0.0284051	0.0426076	0.127823	0.127823	0.118354	0.0236709	0.0473418	0.0899493	0.104152	0.0520759	0.0568101
Oxalobacteraceae	0	0	0	0	0	0	0	0	0	0	0.00946835	0.11362	0.00473418	0	0	0	0	0	0	0	0	0	0.00473418	0	0.0568101	0	0.00946835	0	0	0	0	0	0.00946835
Caldilineaceae	0.00473418	0.0142025	0	0	0	0	0	0	0	0.00473418	0	0	0.0899493	0.402405	0.0236709	0.00473418	0.0378734	0.00946835	0	0	0	0	0	0	0	0.0236709	0	0.0710126	0	0.336126	0	0	0.0142025
Blastocatellaceae_Subgroup_4	0.0142025	0.0520759	0.0142025	0	0	0	0	0	0	0.0473418	0.11362	0.198835	0.213038	0.534962	0.0994177	0	0.127823	0.0331392	0.0236709	0.00946835	0.0142025	0.00473418	0.00946835	0.00946835	0.0284051	0.0994177	0.00946835	0.0899493	0.0378734	0.473418	0	0	0.0142025
Rhodospirillales_Incertae_Sedis	0	0.0378734	0	0	0	0	0	0	0	0	0.00946835	0.00946835	0.118354	0.279316	0	0	0	0	0	0	0	0	0	0	0.0189367	0.00473418	0	0.0520759	0.00473418	0.0994177	0	0	0.0189367
norank_028H05-P-BN-P5	0	0.0284051	0.0142025	0	0	0	0	0	0	0	0.00473418	0	0	0	0	0	0.00473418	0	0.00946835	0	0	0	0	0.00946835	0.00473418	0	0	0	0	0	0.00473418	0	0
Bacillaceae	0.0142025	0.0473418	0.0331392	0	0	0	0	0	0	0.0378734	0.383468	0.198835	0.582304	1.77058	0.0284051	0.0378734	0.080481	0.0189367	0.0142025	0.00473418	0	0.00473418	0	0.0142025	0.132557	0.151494	0.0662785	0.298253	0.137291	0.511291	0.0757468	0.0473418	0.104152
Ruminococcaceae	0.00946835	0.0473418	0.0284051	0	0	0	0	0	0	0.331392	0.00946835	0.0284051	0.0710126	0.468683	0.0378734	0.246177	0.0142025	0.0331392	0.0426076	0.00946835	0.00946835	0.00473418	0.0142025	0.00473418	0.146759	0.0426076	0.0568101	0.0142025	0.0236709	0.00946835	0.0568101	0.0710126	0.0378734
norank_B1-7BS	0	0	0	0	0	0	0	0	0	0	0	0	0	0	0	0	0	0	0	0	0	0	0	0	0	0	0	0	0	0	0	0.0331392	0
Clostridiales_vadinBB60_group	0	0	0	0	0	0	0	0	0	0	0	0.00946835	0	0	0	0	0	0	0	0	0	0	0	0	0	0	0	0	0	0	0	0	0
Streptomycetaceae	0	0	0.00473418	0	0	0	0	0	0	0	0.00473418	0.0710126	0.00946835	0.00946835	0	0	0	0	0	0	0	0	0	0	0	0	0	0	0	0	0	0	0
unclassified_Cellvibrionales	0.0142025	0.0710126	0.00946835	0	0	0	0	0	0	0	0	0	0.0189367	0.00473418	0.00473418	0	0.00473418	0	0	0	0.00473418	0	0.00473418	0.00946835	0	0	0	0	0	0	0	0	0
Lactobacillaceae	0.00473418	0.0473418	0.142025	0	0	0	0	0	0	0.284051	0.11362	0.440278	0.0331392	0.0615443	0.142025	0	0.0142025	0.00473418	0	0.00473418	0.00473418	0.00473418	0.0236709	0.00946835	0.0236709	0.0284051	0.0426076	0.00473418	0.0426076	0.0142025	0.0662785	0.0284051	0.0284051
Trueperaceae	0	0	0	0	0	0	0	0	0	0.0189367	0	0	0.00473418	0.0142025	0	0	0	0	0	0	0	0	0	0	0	0	0	0.00946835	0	0	0	0	0
Fusobacteriaceae	0.0378734	0.0189367	0.0189367	0	0	0	0	0	0	1.83213	0.279316	2.83104	2.80263	0.222506	3.58377	2.89258	0.695924	0.217772	2.44757	2.7837	14.2641	3.02514	2.4523	0.956304	14.87	14.3919	1.3161	5.45377	6.04554	21.5878	0.525494	0.525494	2.06883
unclassified_Solirubrobacterales	0	0	0	0	0	0	0	0	0	0	0	0.0568101	0	0	0	0	0	0	0	0	0	0	0	0	0.00946835	0	0	0	0	0	0	0	0
Vibrionaceae	8.72509	1.2877	3.47962	0.00473418	0	0	0	0	0	3.67845	0.762202	15.0594	41.1163	6.39587	4.88094	28.4571	18.0893	20.4895	37.4189	11.3099	21.2991	38.1149	57.6907	66.4394	51.3137	62.8841	76.0403	17.6301	17.9331	48.156	26.6155	17.5449	29.2998
norank_OM190	0.0899493	0.123089	0.11362	0	0	0	0	0	0	0.274582	0.0946835	0.0568101	0.0284051	0.00946835	0.0852152	0.00473418	0.00946835	0.0520759	0.0426076	0.0284051	0.0757468	0.00946835	0.0142025	0.345595	0.0142025	0	0	0.00473418	0.00473418	0	0.0946835	0.0142025	0.0426076
Bacteriovoracaceae	0.506557	0.449747	0.255646	0	0	0	0	0	0	0.0852152	0.0142025	0.0142025	0.0852152	0.0899493	0.0426076	0.00473418	0	0.0284051	0.0615443	0.0284051	0.0331392	0.00473418	0.0520759	0.0331392	0.0331392	0.0378734	0.0284051	0.0236709	0.132557	0.0189367	0.0852152	0.0568101	0.0284051
Colwelliaceae	0.302987	0.0899493	0.378734	0	0	0	0	0	0	0.0331392	0	0.00946835	0.00473418	0.00946835	0.00473418	0	0.00473418	0.00473418	0.00473418	0.00946835	0.00946835	0.0189367	0	0	0.0189367	0.00946835	0	0	0	0	0.00473418	0	0.00946835
Intrasporangiaceae	0	0.0284051	0.0378734	0	0	0	0	0	0	0.00473418	0.00946835	0.0189367	0.0284051	0.0142025	0.0142025	0.00473418	0	0	0.00946835	0	0.00473418	0.00473418	0	0	0	0	0	0	0	0.00946835	0.00473418	0	0
norank_Bacillales	0.00946835	0.00473418	0.00473418	0	0	0	0	0	0	0	0	0	0	0.0142025	0	0	0	0	0	0	0	0	0	0	0	0	0	0.00473418	0	0	0	0	0
norank_Bacteroidetes_VC2.1_Bac22	0	0	0.00946835	0	0	0	0	0	0	0	0	0	0	0	0	0	0	0	0	0	0	0	0	0	0	0	0	0	0	0	0	0	0
Acidaminococcaceae	0	0	0	0	0	0	0	0	0	0	0	0	0	0	0	0	0	0	0	0	0	0	0	0	0.00473418	0.0142025	0	0	0	0	0	0	0.0284051
Phycisphaeraceae	0.0331392	0.246177	0.0142025	0.00473418	0.00473418	0.00946835	0	0	0	0.127823	0.530228	0.0568101	0.0284051	0.222506	0.0473418	0.00473418	0.0189367	0.0284051	0.0284051	0.0236709	0.0520759	0.0331392	0.0189367	0.222506	0.0331392	0.0189367	0.0568101	0.0189367	0.222506	0.0757468	0.151494	0.0426076	0.0236709
norank_Bacillales	0	0	0.00946835	0	0	0	0	0	0	0.00473418	0.00946835	0.0615443	0	0	0	0	0	0	0	0	0	0	0	0	0	0	0	0	0.00473418	0	0	0	0
norank_TRA3-20	0	0	0	0	0	0	0	0	0	0	0	0.0426076	0	0	0	0	0	0	0	0	0	0	0	0	0	0	0	0	0	0	0	0	0
Parachlamydiaceae	0	0	0	0	0	0	0	0	0	0.0473418	0.179899	0	0.00946835	0.0852152	0	0.00473418	0	0	0	0	0	0	0	0.00946835	0	0	0	0.00473418	0.0568101	0.00946835	0	0.0142025	0.00946835
Nocardioidaceae	0	0	0.00473418	0	0	0	0	0	0	0.0236709	0	0.080481	0.0520759	0.198835	0.0142025	0	0	0	0	0	0	0	0	0	0.00946835	0	0	0.0426076	0	0.0142025	0	0	0
Phyllobacteriaceae	0.222506	0.823747	0.520759	0	0	0	0	0	0	1.87473	0.20357	0.908962	0.629645	1.16461	0.648582	0.0426076	0.0662785	0.156228	0.473418	0.265114	0.241443	0.0710126	0.175165	0.885291	0.321924	0.123089	0.0710126	0.0426076	0.0473418	0.127823	1.32557	0.86162	0.605975
Opitutaceae	0	0.00946835	0	0	0	0	0	0	0	0	0	0.00946835	0.00946835	0.0331392	0	0	0	0	0	0	0	0	0	0	0	0	0	0.00946835	0.00473418	0.0473418	0	0	0.00473418
Veillonellaceae	0.307721	0.473418	0.0142025	0	0	0	0	0	0	1.87473	0.236709	0	0.321924	1.04625	18.2976	0.284051	0.426076	0.284051	0.506557	0.63438	0.516025	0.132557	0.511291	0.748	0.946835	2.02149	1.35871	0.331392	0.345595	0.984709	0.511291	0.440278	0.142025
Planococcaceae	0	0.0426076	0	0	0	0	0	0	0	0	0.0710126	0	0.961038	2.93992	0.0142025	0	0.104152	0.0189367	0	0.00473418	0.0236709	0.00473418	0	0	0.0520759	0.0994177	0.0331392	0.435544	0.00473418	0.700658	0.0284051	0	0.0331392
OCS116_clade	0.326658	0.31719	0.553899	0	0	0	0	0	0	0.426076	0.0426076	0.208304	0.0946835	0.222506	0.0662785	0.00946835	0.00946835	0.0142025	0.0946835	0.104152	0.0852152	0.0189367	0.0378734	0.0426076	0.0378734	0.00946835	0.00946835	0	0.00946835	0	0.274582	0.118354	0.151494
OPB56	0.0189367	0.298253	0.0662785	0	0	0	0	0	0	0.160962	0.0757468	0.0378734	0.293519	0.852152	0.0994177	0.00946835	0.0520759	0.0946835	0.0142025	0	0.0142025	0.00946835	0	0.0284051	0	0.0331392	0.00946835	0.142025	0.0426076	0.241443	0.0189367	0	0.0284051
Chloroflexales_Incertae_Sedis	0	0	0	0	0	0	0	0	0	0	0.0473418	0	0	0	0	0	0	0	0	0	0	0	0	0.0142025	0	0.00473418	0.00473418	0	0.0284051	0	0	0	0
norank_Gracilibacteria	0	0	0	0	0	0	0	0	0	0	0	0.0142025	0	0	0	0	0	0	0	0	0	0	0	0	0	0.0520759	0	0	0	0	0	0	0
DA101_soil_group	0	0	0	0	0	0	0	0	0	0	0	0.080481	0	0	0	0	0	0	0	0	0	0	0	0	0	0	0	0	0	0	0	0	0
norank_JG30-KF-CM45	0	0.0473418	0.0142025	0	0	0	0	0	0	0.0426076	0.463949	0.0710126	0.0473418	0.26038	0	0	0.0189367	0.00473418	0	0.00473418	0.00473418	0	0.00473418	0	0.0236709	0.0331392	0	0.0189367	0.222506	0.0662785	0	0	0
Spirochaetaceae	0.0994177	0.48762	1.35397	0	0	0	0	0	0	0.179899	0.0189367	0.00946835	0.0189367	0.0189367	0.0378734	2.27714	0.0710126	0.0236709	0.0710126	0.00473418	0.00473418	0.468683	0.819012	0.241443	0.179899	0.123089	0.553899	0.146759	0.0473418	0.104152	0.194101	0.0568101	0.0189367
Cardiobacteriaceae	0	0	0.0236709	0	0	0	0	0	0	0	0	0	0	0	0	0	0	0	0	0	0	0	0	0	0	0	0	0	0	0	0	0	0
unclassified_Rickettsiales	0	1.04152	0.00946835	0	0	0	0	0	0	0.231975	0.0142025	2.23927	0.0615443	0.00946835	0.00473418	0.104152	0	0.511291	0.104152	0.00946835	0.00473418	0	0.00473418	0.00946835	0	0	0	0	0.160962	0	0	0	0
norank_E01-9C-26_marine_group	0	0.246177	0	0	0	0	0	0	0	0.0284051	0	0.00473418	0	0	0.0189367	0	0	0.00473418	0	0.00473418	0	0	0	0.00473418	0	0	0	0	0	0	0	0	0.00946835
norank_WWE3	0	0	0	0	0	0	0	0	0	0	0.0473418	0	0	0	0	0	0	0	0	0	0	0	0	0	0	0	0	0	0.0331392	0	0	0.0284051	0
FamilyII_SubsectionII	0	0	0	0	0	0	0	0	0	0	0.00473418	0	0	0	0.194101	0	0	0	0	0	0	0	0	0	0	0	0	0	0	0	0.0236709	0	0
norank_TM6_Dependentiae	0.0615443	0.0426076	0.0378734	0	0	0	0	0	0	0.610709	0.137291	0.0757468	0.0568101	0.265114	0.127823	0.00473418	0.00473418	0.0189367	0.00946835	0	0.00473418	0.0189367	0.0710126	0.0189367	0.0568101	0.0378734	0.00473418	0.00473418	0.0236709	0.0520759	0.0142025	0.0473418	0.0142025
unclassified_Actinobacteria	0	0	0	0	0	0	0	0	0	0	0	0.0426076	0	0	0	0	0	0	0	0	0	0	0	0	0	0	0	0	0	0	0	0	0
SS1-B-06-26	0	0.0284051	0.0331392	0	0	0	0	0	0	0	0	0	0	0	0	0	0	0	0	0	0	0	0	0	0	0	0	0	0	0	0	0	0
norank_Rickettsiales	0.00473418	0	0	0	0	0	0	0	0	0.0236709	0	0	0.288785	0.856886	0	0	0.0236709	0.00946835	0.00473418	0	0	0	0	0	0.00946835	0	0.0142025	0.123089	0	0.198835	0	0	0.0236709
Bacteroidaceae	0.516025	0.132557	0.31719	0	0	0	0.00473418	0	0.00946835	5.4159	0.31719	0.388202	8.94759	3.18137	9.38787	44.4965	16.9247	15.2346	24.0638	63.6889	22.2743	3.63585	4.42172	2.42863	8.44577	2.80737	6.89296	55.9627	32.3344	5.65734	33.3949	49.2875	42.8348
Gallionellaceae	0	0	0	0	0	0	0	0	0	0	0	0	0	0.00473418	0	0	0	0	0	0	0	0	0	0	0	0	0	0	0	0	0	0	0
norank_JG37-AG-4	0	0	0	0	0	0	0	0	0	0.00473418	0	0	0	0	0	0	0	0	0	0	0	0	0	0	0	0	0	0	0	0	0.00946835	0	0
norank_SC-I-84	0	0	0	0	0	0	0	0	0	0	0.00473418	0	0.00473418	0.00946835	0	0	0	0	0	0	0	0	0	0	0	0	0	0	0.00473418	0	0	0	0
norank_SAR324_clade_Marine_group_B	0.142025	0.265114	0.194101	0	0	0	0	0	0	0.151494	0.127823	0.0189367	0.0189367	0.080481	0.0142025	0.00946835	0.00473418	0.00473418	0.0142025	0.0189367	0.0142025	0.0142025	0.0236709	0.0236709	0.0142025	0.0142025	0.00946835	0.00473418	0.0426076	0.0189367	0.0189367	0.00946835	0.0142025
Prolixibacteraceae	0	0	0	0	0	0	0	0	0	0.0615443	0.0189367	0.0142025	0.184633	0.0473418	0.0142025	5.56266	0.63438	1.50073	0.142025	0.0899493	0.482886	43.1899	2.28661	1.27349	0.426076	0.449747	0.080481	0.179899	0.326658	0.364532	0.695924	2.94466	0.350329
AKYH478	0	0	0	0	0	0	0	0	0	0	0	0	0	0	0	0	0.00946835	0	0	0	0	0	0	0	0	0	0	0	0	0	0	0	0
Haliangiaceae	0	0	0	0	0	0	0	0	0	0	0.0426076	0.00946835	0.0520759	0.0899493	0	0	0	0	0	0	0	0	0	0	0.00473418	0.0236709	0	0.00473418	0.0189367	0.0189367	0	0	0
norank_Subgroup_7	0	0.0142025	0.0236709	0	0	0	0	0	0	0	0.250911	0.0946835	0	0.0189367	0	0.00946835	0	0	0	0	0	0	0	0	0	0	0.00946835	0.00473418	0.0899493	0	0	0	0
Defluviitaleaceae	0	0	0	0	0	0	0	0	0	0.146759	0	0.0426076	0.0236709	0.0189367	0.0378734	0.00946835	0.0236709	0	0.0520759	0.0568101	0.0473418	0.0662785	0.080481	0.0331392	0.0520759	0.0284051	0.0142025	2.05463	0.20357	0.0662785	0.0189367	0.0284051	0.00946835
Porphyromonadaceae	0	0	0.0331392	0	0.00473418	0	0.00473418	0	0	0.00473418	0	0.0994177	0.00473418	0.00473418	0	0	0	0.0142025	0	0	0	0	0	0.00473418	0.00473418	0	0	1.24035	0.0615443	0.0710126	0.0994177	0.151494	0.0710126
DBS1	0.833215	0.17043	0.48762	0	0	0	0	0	0	0.0378734	0.00473418	0.0378734	0	0.189367	0.00473418	0.00473418	0	0.00473418	0	0	0	0.0236709	0.0236709	0.0189367	0.0473418	0.0142025	0	0	0	0	0.0520759	0	0.0142025
MN_122.2a	0	0	0	0	0	0	0	0	0	0	0	0	0	0	0.0520759	0	0	0	0	0	0	0	0	0	0	0	0	0	0	0	0	0	0
Leptotrichiaceae	0.0142025	0.00946835	0	0	0	0	0	0	0	0.0662785	0.0142025	0.0520759	0.00946835	0.0236709	0.231975	0	0.00473418	0	0.0236709	0.00473418	0.0142025	0.0142025	0.0331392	0.0946835	0.0236709	0.0662785	0	0	0	0	0	0.0378734	0.00946835
norank_C0119	0	0.00946835	0	0	0	0	0	0	0	0	0	0	0	0	0	0	0	0	0	0	0	0	0	0	0	0	0	0	0	0	0	0	0
norank_4-Org1-14	0.00946835	0.0142025	0.0189367	0	0	0	0	0	0	0	0	0	0	0	0.00946835	0	0	0	0	0	0	0	0	0.0189367	0	0	0	0	0.00473418	0	0	0.0236709	0
norank_Candidatus_Curtissbacteria	0	0	0	0	0	0	0	0	0	0	0	0	0	0.00946835	0	0	0	0	0	0	0	0	0	0	0	0	0	0	0	0	0	0	0
Neisseriaceae	0	0	0	0	0	0	0	0	0	0	0	0	0	0.0284051	0.364532	0	0.00946835	0.00473418	0	0	0.0236709	0	0	0.00473418	0.0189367	0.00473418	0.00946835	0.00473418	0.00473418	0.0189367	0.0142025	0	0
Peptococcaceae	0	0	0	0	0	0	0	0	0	0	0.0568101	0	0	0.0236709	0	0	0	0	0	0	0	0	0	0	0	0	0	0	0.0142025	0	0	0	0
Moraxellaceae	0.0331392	0.0710126	0.0378734	0	0	0	0	0	0	0.165696	0.123089	0.151494	0.0710126	0.0899493	0.0378734	0.0284051	0.00946835	0.00946835	0.0615443	0.0426076	0.0615443	0.00473418	0.0189367	0.0236709	0.0615443	0.0378734	0.00946835	0	0.0520759	0.0378734	0.0189367	0.0331392	0.0189367
unclassified_Rhodospirillales	0	0	0	0	0	0	0	0	0	0	0	0.0189367	0	0	0	0	0	0	0	0	0	0	0	0	0	0	0	0	0	0	0.00473418	0	0
norank_Hydrogenedentes	0	0.00473418	0.00946835	0	0	0	0	0	0	0.00473418	0	0	0	0	0	0	0	0	0	0	0	0	0	0	0	0	0	0	0	0	0	0	0
norank_SPOTSOCT00m83	0	0	0	0	0	0	0	0	0	0.0142025	0	0	0	0	0	0	0	0.00473418	0	0	0	0	0	0	0	0	0	0	0	0	0	0	0
Desulfovibrionaceae	0.397671	5.15552	8.36055	0	0	0	0	0	0	0.137291	0.0284051	0.0615443	0.539696	0.222506	0.127823	1.42025	0.0899493	0.123089	0.0378734	0.0899493	0.0331392	0.236709	0.795342	0.445013	0.142025	0.0899493	0.0189367	0.165696	0.146759	0.0378734	3.03461	1.5244	0.397671
Family_XII_Clostridiales	0.0426076	1.39658	0.582304	0	0	0	0	0	0	0.587038	0.0662785	0.198835	0.165696	0.127823	0.265114	0.970506	0.127823	0.22724	0.11362	0.11362	0.179899	0.0331392	0.326658	0.0236709	0.208304	0.345595	0.0710126	0.118354	0.108886	0.0331392	0.156228	0.336126	0.241443
Lachnospiraceae	0.0189367	0.0615443	0.0994177	0	0	0	0.00473418	0	0	0.426076	0.0236709	0.184633	0.0662785	0.388202	0.175165	0.250911	0.00946835	0.0236709	0.00473418	0.0426076	0.00946835	0.0189367	0.00473418	0.0284051	0.104152	0.151494	0.0426076	0	0.0142025	0.00946835	0.0331392	0.0284051	0.0378734
Acidobacteriaceae_Subgroup_1	0	0	0	0	0	0	0	0	0	0	0	0	0	0.0142025	0.00946835	0	0	0	0	0	0	0	0.00946835	0	0	0	0	0	0	0.00473418	0	0.0284051	0
norank_Gaiellales	0.00473418	0.00946835	0.0662785	0	0	0	0	0	0	0.0473418	0	0.577569	0	0	0	0	0	0	0	0	0.0142025	0	0	0	0.00473418	0	0	0	0	0	0	0	0
Aeromonadaceae	0	0.00473418	0.00473418	0	0	0	0	0	0	0.0236709	0	0.0142025	0.00473418	0	0	0	0.00473418	0	0	0	0	0	0	0	0.00473418	0	0	0	0	0	0	0	0
norank_Latescibacteria	0	0	0	0	0	0	0	0	0	0	0	0	0	0.00473418	0	0	0	0	0	0	0	0	0	0	0.0142025	0	0	0	0	0	0	0	0
norank_AKYG1722	0	0.0284051	0	0	0	0	0	0	0	0	0.0331392	0	0.104152	0.355063	0	0	0.0142025	0	0	0	0	0	0	0	0.00473418	0	0.00946835	0.0236709	0.0236709	0.137291	0	0	0
unclassified_Deltaproteobacteria	0.00473418	0.250911	0.0662785	0	0	0	0	0	0	0.0236709	0.0378734	0	0.00473418	0.00473418	0.00946835	0	0.0189367	0	0.0331392	0	0	0	0	0.0142025	0	0.00946835	0	0	0.0520759	0	0	0.0426076	0.00473418
unclassified_Flavobacteriales	0	0.00473418	0	0	0	0	0	0	0	0.0710126	0	0.0189367	0	0.00473418	0	0	0	0	0	0	0	0	0.00473418	0	0.0142025	0	0	0	0	0	0.00946835	0.0142025	0
Sphingomonadaceae	0.0236709	0.132557	0.378734	0.00473418	0	0	0	0	0.00946835	0.146759	0.582304	1.56228	0.189367	0.478152	0.0757468	0.0236709	0.0189367	0.0142025	0.0331392	0.00946835	0.00946835	0	0.00473418	0.0284051	0.0331392	0.0615443	0.0473418	0.0710126	0.160962	0.0899493	0.00946835	0.0710126	0.0473418
Anaerolineaceae	0.0142025	1.03678	0	0	0.00473418	0	0	0	0	0.359797	9.79974	0.0189367	0.426076	0.738531	0.0568101	0.179899	0.0568101	0.0378734	0.0284051	0.0331392	0.0378734	0.00946835	0.0331392	0.0568101	0.118354	0.104152	0.231975	0.118354	3.78734	0.48762	0.0284051	0.217772	0.0426076
norank_Lineage_IV	0	0	0	0	0	0	0	0	0	0	0	0	0	0	0	0	0	0	0	0	0	0	0	0	0	0	0	0	0	0	0	0.0236709	0
Cytophagaceae	0.0331392	0.402405	0.108886	0	0	0	0	0	0	0.0899493	0.00473418	0	0.137291	0.468683	0.0189367	0	0.0236709	0.0331392	0	0	0	0.00473418	0.00946835	0	0.0331392	0.00473418	0.0142025	0.0284051	0.0284051	0.516025	0	0	0.00473418
JG37-AG-20	0	0.0236709	0	0	0	0	0	0	0	0.0426076	0.284051	0	0	0.00473418	0	0	0.00473418	0	0	0	0	0.00473418	0.00473418	0	0	0	0.00946835	0	0.0899493	0	0	0	0
Family_XI_Clostridiales	0	0	0	0	0	0	0	0	0	0	0.0426076	0.0189367	0	0	0	0	0	0	0	0	0	0	0	0	0	0.00946835	0	0	0.0426076	0	0	0	0
B79	0	0	0	0	0	0	0	0	0	0	0	0	0	0	0	0	0	0	0	0	0	0	0	0	0	0	0	0	0	0	0	0.0331392	0
norank_Actinobacteria	0	0	0	0	0	0	0	0	0	0	0	0	0	0	0	0	0	0.00946835	0	0	0	0	0	0	0	0	0	0	0	0	0	0	0
Rubrobacteriaceae	0	0	0	0	0	0	0	0	0	0	0	0.0852152	0	0	0	0	0	0	0	0	0	0	0	0	0	0	0	0	0	0	0	0	0
norank_Armatimonadetes	0	0.0236709	0	0	0	0	0	0	0	0	0.00473418	0	0.269848	1.19301	0	0	0.0189367	0.00946835	0	0	0	0	0	0	0.00473418	0	0.00473418	0.213038	0.00473418	0.298253	0.0142025	0	0.0142025
FamilyI_SubsectionIII	0	0	0	0	0	0	0	0	0	0	0	0	0	0	0	0	0	0	0	0	0	0	0	0	0	0	0	0	0	0	0.0236709	0.0189367	0
Sva0996_marine_group	0	0.0189367	0.00473418	0	0	0	0	0	0	0.00473418	0	0	0	0.00473418	0.00946835	0	0	0	0	0	0	0	0	0	0	0	0	0	0	0	0	0	0
Synergistaceae	0	0	0	0	0	0	0	0	0	0	0	0	0	0	0	0	0	0	0	0	0	0	0	0	0	0	0	0	0	0	0	0	0.0142025
Planctomycetaceae	0	0.00473418	0	0	0	0	0	0	0	0	0.213038	0	0.00473418	0.0899493	0	0	0	0	0	0	0	0	0	0	0.00473418	0	0.00473418	0.0142025	0.0710126	0.00946835	0	0	0
Cyclobacteriaceae	0	0	0	0	0.00473418	0	0	0	0.00946835	0	0	0	0	0	0	0	0	0	0	0	0	0	0	0	0	0.0189367	0	0	0	0	0	0	0
Sandaracinaceae	0	0.0189367	0.00473418	0	0	0	0	0	0	0	0.00473418	0.0331392	0	0	0.0189367	0	0	0	0	0	0	0	0	0	0	0	0	0	0	0	0	0	0
norank_Candidatus_Levybacteria	0	0	0	0	0	0	0	0	0	0	0.0520759	0	0	0	0	0	0	0	0	0	0	0	0	0	0	0	0	0	0	0	0	0	0
Sphingobacteriaceae	0	0.00473418	0.0189367	0	0	0	0	0	0	0	0	0.0236709	0.00473418	0.179899	0	0	0	0	0.00473418	0	0	0	0	0.00946835	0.00946835	0.0142025	0	0.0142025	0	0.0142025	0	0	0
Family_XII_Bacillales	0	0	0	0	0	0	0	0	0	0.0378734	0.00946835	0	0.00946835	0	0.00473418	0	0	0	0	0	0	0.00473418	0.00473418	0	0	0	0	0	0.00473418	0	0	0	0
Xiphinematobacteraceae	0	0	0	0	0	0	0	0	0	0	0	0	0.00946835	0.0284051	0	0	0	0	0	0	0	0	0	0	0	0	0	0	0	0.00473418	0	0	0
FFCH11085	0	0	0	0	0	0	0	0	0	0	0	0.0284051	0	0	0	0	0	0	0	0	0	0	0	0	0	0	0	0	0	0	0	0	0
norank_C10-SB1A	0	0	0	0	0	0	0	0	0	0	0	0	0.00946835	0.0189367	0	0	0	0	0	0	0	0	0	0	0	0.0378734	0	0	0	0	0	0	0
Thermoanaerobacteraceae	0	0	0.00946835	0	0	0	0	0	0	0	0	0	0	0	0	0	0	0	0	0	0	0	0	0	0	0	0	0	0	0	0	0	0
Alicyclobacillaceae	0	0.00946835	0	0	0	0	0	0	0	0	0	0	1.4818	4.26549	0.0189367	0.00946835	0.165696	0.0284051	0	0	0	0	0.00473418	0	0.0946835	0	0.0378734	0.65805	0	0.908962	0.0142025	0	0.080481
Xanthomonadales_Incertae_Sedis	0	0.0331392	0.00473418	0	0	0	0	0	0	0	0.00946835	0.0426076	0.194101	0.539696	0	0	0.0236709	0.00473418	0	0	0	0	0	0	0.0236709	0.00946835	0.00946835	0.11362	0.00946835	0.108886	0	0.0378734	0
norank_OPB35_soil_group	0	0.00473418	0	0	0	0	0	0	0	0.0331392	0.0899493	0	0.288785	0.814278	0	0	0	0	0	0	0	0	0	0	0.00946835	0	0	0.137291	0.0331392	0.146759	0	0	0.0236709
unclassified_Chthoniobacterales	0	0	0	0	0	0	0	0	0	0	0.00946835	0	0	0	0	0	0	0	0	0	0	0	0	0	0	0	0	0	0.00946835	0	0	0	0
unclassified_Alphaproteobacteria	0.151494	0.231975	0.26038	0	0	0	0	0	0	0.160962	0.0142025	0.160962	0.0946835	0.0568101	0.279316	0.0142025	0	0.0378734	0.0426076	0.0473418	0.0852152	0.00946835	0.00946835	0.0899493	0.0284051	0.0615443	0.0331392	0.00473418	0	0.0142025	0.288785	0.0899493	0.0899493
norank_Armatimonadales	0	0.00473418	0	0	0	0	0	0	0	0	0	0	0.0331392	0.0142025	0	0	0	0	0	0	0	0	0	0	0	0	0.00473418	0	0	0.00473418	0	0	0
norank_SR1_Absconditabacteria	0	0.0142025	0	0	0	0	0	0	0	0	0.0331392	0	0.0378734	0.00946835	0	0.00473418	0.00946835	0	0	0	0	0	0	0	0	0.0426076	0	0.0189367	0.0142025	0	0	0	0.00946835
Deferribacteraceae	0	0.00473418	0	0	0	0	0	0	0	0	0	0.0757468	0	0	0	0	0	0	0	0	0	0	0	0	0	0	0	0	0	0	0	0	0
norank_Tectomicrobia	0	0	0	0	0	0	0	0	0	0	0	0.0568101	0	0	0	0	0	0	0	0	0	0	0	0	0	0	0	0	0	0	0	0	0
Porticoccaceae	0.00946835	0.0426076	0.0142025	0	0	0	0	0	0	0	0	0.00473418	0	0	0	0	0.00473418	0.0189367	0	0.00473418	0	0	0	0.0284051	0	0	0	0	0	0	0.0189367	0	0
Desulfurellaceae	0	0.00473418	0	0	0	0	0	0	0	0	0.22724	0	0.0236709	0.0946835	0	0.00473418	0	0	0	0	0	0	0	0	0	0.00473418	0.00473418	0.00946835	0.123089	0.0331392	0	0.0284051	0.00473418
Mycobacteriaceae	0	0.0284051	0	0	0	0	0	0	0	0	0.326658	0.0331392	0.20357	0.369266	0.0378734	0	0.0189367	0.00473418	0	0	0	0	0.00946835	0.00473418	0.00946835	0	0.00473418	0.0662785	0.0946835	0.123089	0	0	0
Kiloniellaceae	0.0142025	0.00473418	0.00473418	0	0	0	0	0	0	0	0.00473418	0.0473418	0.00946835	0.00946835	0.0189367	0	0	0.00946835	0	0.00946835	0	0	0	0.0236709	0.00473418	0.00473418	0	0	0	0	0	0.0142025	0.00473418
norank_HTA4	0	0	0	0	0	0	0	0	0	0	0.0615443	0	0	0	0	0	0	0	0	0.00473418	0	0.00473418	0	0	0	0	0.00946835	0	0.0236709	0	0	0	0
Cellvibrionaceae	0.326658	0.146759	0.269848	0	0	0	0	0	0	0.0142025	0	0.00946835	0	0.00473418	0.00946835	0	0	0	0.00473418	0	0	0	0	0.00473418	0	0.00473418	0.00473418	0	0	0	0.0189367	0.0236709	0.00473418
Parvularculaceae	0	0.00473418	0	0	0	0	0	0	0	0.00473418	0	0	0	0.0142025	0	0	0	0	0	0.00473418	0	0	0	0	0	0	0	0	0	0	0	0	0
Hahellaceae	0.0662785	0.255646	0.0852152	0	0	0	0	0	0	0.293519	0.497088	0.142025	0.104152	0.0662785	0.118354	0.00473418	0.0189367	0.0142025	0.0284051	0.246177	0.142025	0.00473418	0.0284051	0.00473418	0.0473418	0.0568101	0.0142025	0.00946835	0.0520759	0.00946835	0.160962	0.0473418	0.0331392
Rhizobiales_Incertae_Sedis	0	0.0899493	0.00473418	0	0	0	0	0	0	0.0284051	0	0.00473418	0.118354	0.355063	0	0.00473418	0.00473418	0.00473418	0	0.00946835	0	0	0	0	0	0	0.00946835	0.0473418	0	0.0946835	0	0	0
PHOS-HE36	0	0.00946835	0	0	0	0	0	0	0	0	0.0236709	0	0	0	0	0	0	0	0	0	0	0	0	0	0	0	0	0	0.00946835	0	0	0	0
norank_W27	0	0	0.0189367	0	0	0	0	0	0	0	0	0.0189367	0	0	0	0	0	0	0	0	0	0	0	0	0	0	0	0	0	0	0	0	0
Coxiellaceae	0.0946835	0.175165	0.0568101	0	0	0	0	0	0	0.00946835	0.213038	0.0331392	0.0284051	0.0189367	0.0378734	0.0189367	0.00473418	0.00473418	0	0.00473418	0	0	0.0142025	0	0.00946835	0	0.0142025	0.00473418	0.104152	0	0.00946835	0.0189367	0
