# Supplementary material for: Elevated Seawater Temperatures Decrease Microbial Diversity in the Gut of Mytilus coruscus
Source: Front Physiol. 2018 Jul 10;9:839. doi: 10.3389/fphys.2018.00839 (PMC6049046; doi:10.3389/fphys.2018.00839)
Supplement: Supplementary file 5 [file Table_5.XLSX]

## Sheet: Supplymentary table 5
TABLE S5 | Relative abundance (in %) of the sequences of gut and two diets groups assigned to different genera.
										live												dead
										27℃						31℃						27℃						31℃
Genus	Baseline - 1	Baseline - 2	Baseline - 3	I. zhanjiangensis - 1	I. zhanjiangensis - 2	I. zhanjiangensis - 3	P. helgolandica - 1	P. helgolandica - 2	P. helgolandica - 3	I. zhanjiangensis - 1	I. zhanjiangensis - 2	I. zhanjiangensis - 3	P. helgolandica - 1	P. helgolandica - 2	P. helgolandica - 3	I. zhanjiangensis - 1	I. zhanjiangensis - 2	I. zhanjiangensis - 3	P. helgolandica - 1	P. helgolandica - 2	P. helgolandica - 3	I. zhanjiangensis - 1	I. zhanjiangensis - 2	I. zhanjiangensis - 3	P. helgolandica - 1	P. helgolandica - 2	P. helgolandica - 3	I. zhanjiangensis - 1	I. zhanjiangensis - 2	I. zhanjiangensis - 3	P. helgolandica - 1	P. helgolandica - 2	P. helgolandica - 3
Veillonella	0.307721	0.459215	0.0142025	0	0	0	0	0	0	1.56228	0.236709	0	0.302987	1.03678	18.2029	0.26038	0.411873	0.284051	0.506557	0.620177	0.516025	0.132557	0.511291	0.738531	0.946835	2.02149	1.35397	0.321924	0.345595	0.984709	0.511291	0.440278	0.142025
Alcanivorax	0.0899493	0.118354	0.0284051	0.0378734	0.0236709	0.00946835	0	0	0	0.00946835	0	0	0	0	0	0	0	0	0	0	0	0	0.00473418	0	0	0	0	0	0	0	0.00473418	0	0
Asaia	0	0	0.0378734	0	0	0	0	0	0	0	0	0.104152	0	0	0	0	0	0	0	0	0	0	0	0	0	0	0	0	0	0	0	0	0
Stomatobaculum	0	0	0	0	0	0	0	0	0	0	0	0	0	0	0.0378734	0	0	0	0	0	0	0.00473418	0	0	0	0	0	0	0	0	0	0	0
Dyadobacter	0.00473418	0	0	0	0	0	0	0	0	0	0	0	0	0	0.00473418	0	0	0	0	0	0	0	0	0	0	0.00473418	0	0	0	0	0	0	0
Nonlabens	0.0189367	0.00946835	0.0284051	0	0	0	0	0	0	0.0615443	0	0.00473418	0.0189367	0.0236709	0.00946835	0	0	0	0	0	0	0	0.00946835	0	0.00473418	0	0	0	0	0	0	0	0
Ruminococcaceae_NK4A214_group	0	0	0	0	0	0	0	0	0	0.00946835	0	0	0	0	0	0	0	0	0	0	0	0	0	0	0	0	0	0.00473418	0	0	0.0189367	0	0
norank_Lentimicrobiaceae	0.00473418	0.00473418	0	0	0	0	0	0	0	0.00946835	0.0284051	0	0.00473418	0.0142025	0	0	0	0	0	0	0	0	0	0	0	0	0	0	0.00946835	0	0	0	0
norank_OCS116_clade	0.326658	0.31719	0.553899	0	0	0	0	0	0	0.426076	0.0426076	0.208304	0.0946835	0.222506	0.0662785	0.00946835	0.00946835	0.0142025	0.0946835	0.104152	0.0852152	0.0189367	0.0378734	0.0426076	0.0378734	0.00946835	0.00946835	0	0.00946835	0	0.274582	0.118354	0.151494
norank_Peregrinibacteria	0	0	0	0	0	0	0	0	0	0.0378734	0	0	0	0	0	0	0	0	0	0	0	0	0	0	0	0	0	0	0	0	0	0	0
Rubrobacter	0	0	0	0	0	0	0	0	0	0	0	0.0852152	0	0	0	0	0	0	0	0	0	0	0	0	0	0	0	0	0	0	0	0	0
norank_HSB_OF53-F07	0	0	0	0	0	0	0	0	0	0	0	0	0.00946835	0	0	0	0.00473418	0	0	0	0	0	0	0	0	0	0	0.00473418	0	0	0	0.00473418	0
Paenibacillus	0	0.0142025	0	0	0	0	0	0	0	0.0189367	0.0236709	0	0.0757468	0.208304	0	0	0.00946835	0	0	0	0	0	0	0	0.0142025	0.0189367	0.0189367	0.0378734	0.00946835	0.0520759	0	0	0
unclassified_Planctomycetaceae	0	0.00473418	0	0	0	0	0	0	0	0	0.137291	0	0	0.0189367	0	0	0	0	0	0	0	0	0	0	0	0	0.00473418	0.00473418	0.0331392	0	0	0	0
Sporacetigenium	0	0.0426076	0	0	0	0	0	0	0	0	0.231975	0	0.00473418	0	0	0.00473418	0	0.00946835	0	0	0	0	0	0	0	0	0.00946835	0	0.11362	0	0	0.00946835	0
Algicola	0	0	0	0	0	0	0	0	0	0.00473418	0	0	0.0189367	0.00473418	0.0142025	0	0	0	0.00946835	0.00946835	0.00473418	0	0.00946835	0.00473418	0.00473418	0.00946835	0	0	0	0	0.0189367	0.0189367	0.00946835
Marinoscillum	0	0.00473418	0	0	0	0	0	0	0	0	0	0	0	0	0	0	0	0	0.00473418	0	0	0	0	0	0	0	0	0	0	0	0	0	0
Candidatus_Odyssella	0	0.0236709	0	0	0	0	0	0	0	0	0.118354	0	0.0568101	0.142025	0	0	0.00473418	0	0	0	0	0	0	0.00946835	0	0	0.00473418	0.0189367	0.0426076	0.0426076	0	0	0.00946835
Leptotrichia	0.0142025	0	0	0	0	0	0	0	0	0.0378734	0.00473418	0	0.00473418	0	0.217772	0	0.00473418	0	0.0142025	0.00473418	0	0.00473418	0.0189367	0	0	0.0615443	0	0	0	0	0	0.0378734	0
Maritalea	0.0520759	0.279316	0.156228	0	0	0	0	0	0	0.426076	0	0.0852152	0.0189367	0.0568101	0.0568101	0	0	0.0284051	0.0236709	0.0331392	0.00473418	0	0.00946835	0.00473418	0.00473418	0	0.00473418	0	0.00473418	0.00473418	0.0378734	0.00946835	0.0189367
Nitrosomonas	0	0.0189367	0	0	0	0	0	0	0	0	0.0284051	0	0.198835	0.48762	0	0	0.0142025	0	0	0	0	0	0	0	0.0189367	0	0.00946835	0.0662785	0	0.127823	0	0	0.0142025
Brevifollis	0	0	0	0	0	0	0	0	0	0	0.0331392	0	0	0	0	0	0	0	0	0	0	0	0	0	0	0	0	0	0.00946835	0	0	0	0
Elev-16S-1166	0	0.0236709	0	0	0	0	0	0	0	0	0.0378734	0	0.080481	0.288785	0.00946835	0	0.00946835	0	0	0	0	0	0	0	0.00473418	0	0	0.0662785	0.00946835	0.11362	0	0	0
norank_Rickettsiaceae	0.0236709	0.0189367	0.00946835	0	0	0	0	0	0	0.0426076	0.0378734	0	0	0	0	0	0	0	0	0	0	0	0	0	0	0	0	0	0.00946835	0	0	0.00473418	0
Prolixibacter	0	0	0	0	0	0	0	0	0	0.0615443	0.0189367	0.0142025	0.184633	0.0473418	0.0142025	5.56266	0.63438	1.50073	0.142025	0.0899493	0.482886	43.1899	2.28661	1.27349	0.426076	0.449747	0.080481	0.179899	0.326658	0.364532	0.695924	2.94466	0.350329
Roseibacillus	0.175165	0.127823	0.0899493	0	0	0	0	0	0	0.132557	0	0.175165	0.0189367	0.080481	0.0615443	0	0	0	0.00473418	0.0236709	0	0.0189367	0.0331392	0.672253	0.0284051	0.00946835	0	0	0	0	0.0946835	0	0.0142025
unclassified_Parachlamydiaceae	0	0	0	0	0	0	0	0	0	0.0473418	0.156228	0	0.00946835	0.0852152	0	0.00473418	0	0	0	0	0	0	0	0.00946835	0	0	0	0.00473418	0.0378734	0.00946835	0	0.0142025	0.00946835
unclassified_Flavobacteriales	0	0.00473418	0	0	0	0	0	0	0	0.0710126	0	0.0189367	0	0.00473418	0	0	0	0	0	0	0	0	0.00473418	0	0.0142025	0	0	0	0	0	0.00946835	0.0142025	0
norank_Parcubacteria	0	0.127823	0	0	0	0	0	0	0	0	0.445013	0	0.198835	0.525494	0	0.0236709	0.0236709	0	0	0	0	0.00946835	0	0	0.0236709	0.0568101	0.00946835	0.0899493	0.222506	0.146759	0	0.0331392	0.0142025
Arenibacter	0.397671	0.710126	0.69119	0	0	0	0	0	0	0.568101	0.0236709	0.080481	0.175165	0.179899	0.213038	0.0189367	0.0189367	0.0568101	0.0473418	0.0426076	0.0426076	0.0331392	0.0568101	0.231975	0.0520759	0.00946835	0.0142025	0.00473418	0.00946835	0	0.137291	0.0473418	0.0662785
Bacteroides	0.516025	0.132557	0.31719	0	0	0	0.00473418	0	0.00946835	5.4159	0.31719	0.388202	8.94759	3.18137	9.38787	44.4965	16.9247	15.2346	24.0638	63.6889	22.2743	3.63585	4.42172	2.42863	8.44577	2.80737	6.89296	55.9627	32.3344	5.65734	33.3949	49.2875	42.8348
norank_Gitt-GS-136	0	0	0.00946835	0	0	0	0	0	0	0.00473418	0.00946835	0.0615443	0	0	0	0	0	0	0	0	0	0	0	0	0	0	0	0	0.00473418	0	0	0	0
Psychrilyobacter	0.0189367	0.00473418	0.00473418	0	0	0	0	0	0	0.894759	0.132557	2.76002	1.93628	0.20357	0.710126	1.14567	0.383468	0.132557	0.534962	0.624911	0.123089	2.50911	2.0641	0.80481	10.4341	10.4483	0.951569	0.667519	0.833215	0.298253	0.0615443	0.236709	0.0946835
norank_I-10	0	0	0	0	0	0	0	0	0	0	0	0	0	0.00473418	0	0	0	0	0	0	0	0	0	0	0	0	0	0	0	0	0	0	0
unclassified_Xanthomonadaceae	0.00473418	0.0236709	0.00473418	0	0.00473418	0	0	0	0	0.0331392	0.0757468	0.0473418	0.0142025	0.0189367	0	0	0.00473418	0.00473418	0.00946835	0	0	0.00473418	0.00473418	0.00946835	0.00473418	0.0142025	0	0	0.0142025	0	0.00946835	0.0189367	0.00946835
Dorea	0	0	0	0	0	0	0	0	0	0.0757468	0	0.00473418	0.00473418	0.0189367	0.00473418	0	0	0.00473418	0	0	0	0	0	0	0	0	0	0	0	0	0	0	0
Filimonas	0.00946835	0.0236709	0	0	0	0	0	0	0	0	0.0615443	0	0.899493	2.95413	0	0	0.0757468	0.0284051	0	0	0	0	0	0	0.0662785	0.00946835	0.0142025	0.392937	0.0284051	0.847418	0	0	0.0331392
Robiginitomaculum	0.00473418	0.00946835	0	0	0	0	0	0	0	0.104152	0.00473418	0.00946835	0.00473418	0	0.00473418	0	0	0	0	0	0	0	0	0	0.00473418	0	0	0	0	0	0.0189367	0.0331392	0.00946835
Halioglobus	0	0	0	0	0	0	0	0	0	0.00473418	0	0	0	0	0	0	0	0	0	0	0	0	0	0	0	0	0	0	0	0	0	0.00946835	0
Candidatus_Microthrix	0	0.00473418	0	0	0	0	0	0	0	0	0.00473418	0	0.0142025	0.0236709	0	0	0	0	0	0	0	0	0	0	0	0.0331392	0	0.00473418	0	0.0236709	0	0	0
norank_Actinobacteria	0	0	0	0	0	0	0	0	0	0	0	0	0	0	0	0	0	0.00946835	0	0	0	0	0	0	0	0	0	0	0	0	0	0	0
norank_P3OB-42	0	0.0142025	0	0	0.00473418	0	0	0	0	0	0.184633	0.00473418	0	0	0	0	0.00946835	0	0	0.00946835	0	0	0	0	0	0.0331392	0	0	0.0378734	0	0	0	0
Gemella	0	0	0	0	0	0	0	0	0	0.0426076	0	0	0	0.0189367	0.0899493	0	0	0	0	0.00473418	0	0	0	0.0331392	0.00473418	0	0	0	0.00473418	0.00473418	0	0	0
norank_KI89A_clade	0	0	0	0	0	0	0	0	0	0	0	0	0	0	0.00473418	0	0.00946835	0	0	0	0	0	0	0	0	0	0	0	0	0	0	0	0
norank_PHOS-HE51	0	0.00946835	0	0	0	0	0	0	0	0	0	0	0.0142025	0.0426076	0	0.0142025	0.00946835	0.0520759	0	0	0	0	0	0	0	0.0520759	0.00946835	0.0189367	0	0.104152	0	0	0
Ruminococcus_1	0	0	0	0	0	0	0	0	0	0.0142025	0	0	0	0.0236709	0	0.00946835	0	0	0	0	0	0	0	0	0	0	0	0	0	0	0	0.0142025	0
norank_WS6	0	0.0236709	0.0568101	0	0	0	0	0	0	0	0.184633	0.0757468	0.0757468	0.165696	0.00473418	0	0.00946835	0	0	0	0.00473418	0	0	0	0	0	0.00473418	0.0142025	0.080481	0.0284051	0	0	0
Henriciella	0.0142025	0.00473418	0	0	0	0	0	0	0	0.0142025	0	0	0	0	0	0	0	0	0	0	0	0	0.00473418	0	0	0	0	0	0	0	0.00473418	0	0.00473418
norank_Nannocystaceae	0.0142025	0.0568101	0	0	0	0	0	0	0	0.0142025	0	0	0	0	0.00946835	0	0	0.00473418	0	0	0	0	0	0	0	0	0	0	0	0	0.00473418	0	0
Permianibacter	0	0.0378734	0	0	0	0	0	0	0	0	0.0331392	0	0	0	0	0	0	0	0	0	0	0	0	0	0	0	0	0	0.0189367	0	0	0	0
Limnobacter	2.6464	1.20248	0.956304	0	0	0	0	0	0	0.179899	0.250911	0.0236709	0.0710126	0.26038	0.0757468	0	0.0142025	0.00473418	0	0.00473418	0.0142025	0	0.00473418	0.00473418	0.00946835	0.00473418	0.00473418	0.0236709	0.0757468	0.0473418	0.0189367	0	0.00946835
Lactococcus	0	0	0	0	0	0	0	0	0	0.00473418	0	0	0	0	0.0331392	0	0	0	0	0	0	0	0	0	0	0	0	0	0	0	0.0142025	0	0
Mesorhizobium	0	0.00946835	0.0710126	0	0	0	0	0	0	0.0331392	0.0378734	0.118354	0.104152	0.440278	0.0189367	0	0.00946835	0	0.0142025	0.00473418	0.00946835	0	0	0.0189367	0.0142025	0	0.00473418	0.0378734	0.00946835	0.123089	0.00473418	0	0.00946835
Niastella	0	0	0	0	0	0	0	0	0	0	0	0.0142025	0	0.0520759	0	0	0	0	0	0	0	0	0	0	0	0	0	0	0	0	0	0	0
Dokdonia	0	0.0189367	0.00946835	0	0	0	0	0	0	0.00473418	0	0	0	0	0	0	0	0	0	0	0	0	0	0	0	0	0	0	0	0	0	0	0
norank_Cardiobacteriaceae	0	0	0.0236709	0	0	0	0	0	0	0	0	0	0	0	0	0	0	0	0	0	0	0	0	0	0	0	0	0	0	0	0	0	0
Haliea	0.0946835	0.198835	0.0946835	0	0	0	0	0	0	0.151494	0.00473418	0.0946835	0.0142025	0.00473418	0.108886	0.00473418	0	0.0331392	0	0.0284051	0.0142025	0.00946835	0.00473418	0.123089	0.0189367	0.00946835	0.00473418	0	0	0	0.0615443	0.0142025	0.00473418
Psychroserpens	0.217772	0.998911	0.482886	0	0.00473418	0.00473418	0	0.00473418	0	0.913696	0.0520759	0.26038	0.156228	0.179899	0.255646	0	0.0142025	0.0568101	0.080481	0.0236709	0.0426076	0.0142025	0.0757468	0.374	0.151494	0.0284051	0.00946835	0	0.00473418	0	0.108886	0.0994177	0.0520759
Castellaniella	0	0	0	0	0	0	0	0	0	0	0	0	0.0189367	0.11362	0	0	0	0	0	0	0	0	0	0	0	0	0	0.0142025	0	0.0142025	0	0	0
norank	0	0	0	0	0	0	0	0	0	0	0.0615443	0	0	0	0	0	0	0	0	0.00473418	0	0.00473418	0	0	0	0	0.00946835	0	0.0236709	0	0	0	0
Campylobacter	0	0	0	0	0	0	0	0	0	0	0	0.0662785	0	0	0.0284051	0	0	0	0	0	0	0	0	0	0	0	0	0	0	0.00473418	0	0	0
Megamonas	0	0	0	0	0	0	0	0	0	0.156228	0	0	0.00946835	0.00946835	0.00946835	0.0189367	0	0	0	0.0142025	0	0	0	0	0	0	0.00473418	0.00473418	0	0	0	0	0
norank_HTA4	0	0.0284051	0	0	0	0	0	0	0	0	0.0331392	0	0.104152	0.355063	0	0	0.0142025	0	0	0	0	0	0	0	0.00473418	0	0.00946835	0.0236709	0.0236709	0.137291	0	0	0
norank_Spirochaetaceae	0	0	0	0	0	0	0	0	0	0.0284051	0.00473418	0	0	0.00946835	0	0	0	0	0	0	0	0	0	0	0	0	0	0	0.00946835	0.00473418	0	0	0
Portibacter	0.00473418	0.0426076	0	0	0	0	0	0	0	0	0	0	0	0	0	0	0	0	0	0	0	0	0	0	0	0	0	0	0	0	0	0	0
Achromobacter	0.00946835	0.0946835	0.0710126	0	0	0	0	0.00473418	0	0.0899493	0.0236709	0.288785	0.165696	0.326658	0.0189367	0.00473418	0.0236709	0.0189367	0.00946835	0.0142025	0.0142025	0.00473418	0.0142025	0.0189367	0.0378734	0.0189367	0.00946835	0.0473418	0.00946835	0.165696	0.0899493	0.48762	0.00946835
Elizabethkingia	0	0	0	0	0	0	0	0	0	0.0236709	0	0	0	0.00946835	0.00473418	0	0	0	0.00946835	0	0	0	0	0	0	0.00946835	0	0	0	0	0	0.0284051	0
Azoarcus	0.00473418	0.0236709	0.00473418	0	0	0	0	0	0	0	0	0.00473418	0	0	0.0189367	0	0	0	0	0	0	0	0	0.00946835	0.00473418	0	0	0	0	0	0.00473418	0	0
unclassified_Veillonellaceae	0	0.0142025	0	0	0	0	0	0	0	0	0	0	0	0	0	0	0	0	0	0	0	0	0	0	0	0	0	0	0	0	0	0	0
Dyella	0.00473418	0.00473418	0.0236709	0	0	0	0	0	0	0.0236709	0	0.0615443	0	0.00473418	0	0	0.00946835	0.00946835	0	0.00946835	0	0	0	0.00946835	0.00946835	0.00946835	0.00473418	0.00946835	0.00473418	0	0.0378734	0.0142025	0
unclassified_Proteobacteria	0.00473418	0	0	0	0	0	0	0	0	0.00473418	0	0	0.00473418	0	0.00946835	0	0	0.00473418	0.0142025	0	0.00946835	0	0	0	0	0.00946835	0	0	0.00473418	0	0.0568101	0.0473418	0.00473418
Carboxylicivirga	0	0	0	0	0	0	0	0	0	0	0	0	0	0	0	0	0	0	0	0	0	0	0.345595	0	0	0	0	0	0.00473418	0.00473418	0	0	0.00946835
Bosea	0	0.0142025	0	0	0	0	0	0	0	0.0331392	0.00473418	0.00473418	0.00946835	0.00473418	0	0	0	0	0.00473418	0	0.00473418	0	0	0	0	0	0	0	0.00473418	0	0	0.0189367	0
Gelria	0	0	0.00946835	0	0	0	0	0	0	0	0	0	0	0	0	0	0	0	0	0	0	0	0	0	0	0	0	0	0	0	0	0	0
norank_SC-I-84	0	0	0	0	0	0	0	0	0	0	0.00473418	0	0.00473418	0.00946835	0	0	0	0	0	0	0	0	0	0	0	0	0	0	0.00473418	0	0	0	0
Lachnospiraceae_NK4A136_group	0	0	0.0426076	0	0	0	0	0	0	0	0	0.118354	0	0	0	0	0	0	0	0	0	0	0	0	0	0	0	0	0	0	0	0	0
norank_JG34-KF-361	0	0	0	0	0	0	0	0	0	0	0	0.0189367	0	0	0	0	0	0	0	0	0	0	0	0	0	0	0	0	0	0	0	0	0
Desulfovibrio	0.397671	5.15552	8.35582	0	0	0	0	0	0	0.137291	0.0284051	0.0520759	0.539696	0.222506	0.127823	1.42025	0.0899493	0.123089	0.0378734	0.0899493	0.0331392	0.236709	0.795342	0.445013	0.142025	0.0899493	0.0189367	0.165696	0.146759	0.0378734	3.03461	1.5244	0.397671
Serinicoccus	0	0.00946835	0	0	0	0	0	0	0	0.00473418	0	0	0	0	0	0	0	0	0	0	0	0	0	0	0	0	0	0	0	0	0	0	0
norank_Flammeovirgaceae	0	0.0473418	0	0	0	0	0	0	0	0.0189367	0	0.00473418	0	0.00473418	0.00473418	0	0	0	0	0	0	0	0	0	0	0	0	0	0	0	0.00946835	0	0
norank_Acidimicrobiales	0	0	0	0	0	0	0	0	0.00473418	0	0	0.0852152	0	0	0	0	0	0	0	0	0.00473418	0	0	0	0	0	0	0.0142025	0	0.0378734	0	0	0
Exiguobacterium	0	0	0	0	0	0	0	0	0	0.0378734	0.00946835	0	0.00946835	0	0.00473418	0	0	0	0	0	0	0.00473418	0.00473418	0	0	0	0	0	0.00473418	0	0	0	0
Sulfurimonas	0	0	0.00946835	0	0	0	0	0	0	0	0	0	0.00473418	0	0	0	0	0	0	0	0	0.00473418	0.0426076	0.00946835	0.00946835	0	0	0	0	0	0.00473418	0	0.00473418
unclassified_Lachnospiraceae	0	0	0.00473418	0	0	0	0.00473418	0	0	0.0378734	0.00946835	0	0.00473418	0.00473418	0.0568101	0	0	0.00473418	0	0	0	0	0	0	0.00473418	0.0142025	0.00946835	0	0.00473418	0.00473418	0	0.00946835	0.0142025
Candidatus_Bacilloplasma	0	0.00473418	0	0	0	0	0	0	0	0	0.0473418	0	0	0	0.00946835	0.00473418	0	0	0	0	0	0	0	0	0	0	0	0	0	0	0	0	0
Marinobacter	2.0357	0.525494	0.374	0.00473418	0.00946835	0.00473418	0.00473418	0	0	0.00473418	0	0	0.0236709	0.00946835	0	0	0	0.00473418	0	0.00946835	0	0	0	0	0	0.00473418	0	0	0.0142025	0	0	0	0
Peredibacter	0.492354	0.426076	0.22724	0	0	0	0	0	0	0.0757468	0.0142025	0.00946835	0.0615443	0.0852152	0.0378734	0	0	0.0142025	0.0142025	0.00473418	0.00946835	0.00473418	0.0142025	0.0189367	0.0236709	0.0378734	0.0236709	0	0	0	0.0378734	0.0331392	0.0284051
Jejuia	0.00946835	0.0473418	0.0615443	0	0	0	0.0189367	0.0331392	0.0142025	0	0	0	0	0	0	0	0	0	0	0	0	0	0.00473418	0	0	0	0	0	0	0	0	0	0.00473418
norank_0319-6G20	0	0.00473418	0	0	0	0	0	0	0	0.0236709	0	0.0284051	0.0662785	0.0331392	0.00946835	0.00473418	0.00946835	0.0378734	0.0142025	0.00473418	0	0	0.0189367	0.0142025	0.00473418	0.0236709	0.0331392	0.00946835	0.00946835	0.0331392	0.00473418	0.0236709	0
Ruminiclostridium_1	0	0	0	0	0	0	0	0	0	0.0568101	0	0	0	0	0	0	0	0	0	0	0	0	0	0	0	0	0	0	0	0	0	0	0
norank_PYR10d3	0	0.0189367	0	0	0	0	0	0	0	0	0.104152	0	0.00473418	0.0284051	0	0.00473418	0	0	0	0	0.0236709	0	0	0	0	0	0.00473418	0	0.0662785	0.00473418	0	0	0
Altererythrobacter	0	0	0.00946835	0	0	0	0	0	0	0	0	0.0426076	0	0	0	0	0	0	0	0	0	0	0	0	0	0	0	0	0	0	0	0	0
Phycisphaera	0.0142025	0.0757468	0.00946835	0	0	0	0	0	0	0.0473418	0.00473418	0.0520759	0.00946835	0.0378734	0.0331392	0	0.00473418	0.0142025	0.0142025	0.0236709	0.0426076	0.0189367	0.0142025	0.080481	0.0284051	0	0.00946835	0	0	0	0.151494	0.0142025	0.0189367
Nordella	0	0	0.00473418	0	0	0	0	0	0	0	0	0	0.0284051	0.118354	0	0	0	0	0	0	0	0	0	0	0	0	0	0.00946835	0	0.0520759	0	0	0
norank_Blfdi19	0	0	0	0	0	0	0	0	0	0	0	0	0	0	0.00473418	0	0	0	0	0	0	0	0	0	0	0	0	0	0	0	0	0	0
Pseudoxanthomonas	0.00473418	0.00946835	0	0	0	0	0	0	0	0	0.0189367	0	0.0615443	0.123089	0	0	0.00473418	0.00473418	0	0	0	0.00473418	0	0	0	0.0142025	0	0.00946835	0.0189367	0.0331392	0	0	0.00473418
Blastocatella	0.0142025	0.0236709	0.00473418	0	0	0	0	0	0	0.0473418	0.00473418	0.0284051	0	0.00946835	0.0473418	0	0	0	0	0.00473418	0	0	0	0	0	0.00473418	0	0	0	0	0	0	0
norank_DA101_soil_group	0	0	0	0	0	0	0	0	0	0	0	0.080481	0	0	0	0	0	0	0	0	0	0	0	0	0	0	0	0	0	0	0	0	0
Rhodococcus	0	0.0284051	1.3019	0.0378734	0.0189367	0	0	0.00473418	0	0	0.426076	3.88202	0.0852152	0.501823	0	0.00946835	0.0189367	0.00473418	0	0	0.00946835	0	0	0	0	0.00946835	0.00946835	0.0710126	0.175165	0.189367	0	0	0.0142025
NS10_marine_group	0	0.0284051	0.00473418	0	0	0	0	0	0	0.080481	0.00473418	0.00473418	0.00946835	0.00473418	0.0568101	0	0.00473418	0	0	0	0	0.00946835	0	0.00473418	0.00473418	0.00473418	0	0	0	0	0	0	0
Marvinbryantia	0	0	0.0142025	0	0	0	0	0	0	0	0	0	0	0	0	0	0	0	0	0	0	0	0	0	0	0	0	0	0	0	0	0	0
norank_B79	0	0	0	0	0	0	0	0	0	0	0	0	0	0	0	0	0	0	0	0	0	0	0	0	0	0	0	0	0	0	0	0.0331392	0
[Eubacterium]_rectale_group	0	0	0	0	0	0	0	0	0	0.0710126	0	0	0.0378734	0.11362	0.0331392	0.0662785	0	0	0	0.00473418	0	0.00473418	0.00473418	0.00946835	0.0284051	0.0236709	0	0	0	0	0	0	0.00473418
RB41	0	0	0.00473418	0	0	0	0	0	0	0	0	0.108886	0	0	0	0	0	0	0	0	0	0	0.00473418	0	0	0	0	0	0	0	0	0	0
norank_Gemmatimonadaceae	0.0142025	0.17043	0.00473418	0	0	0	0	0	0	0.151494	1.95995	0.123089	0.0852152	0.246177	0.00946835	0.0284051	0.00473418	0	0.00473418	0	0	0	0	0.0189367	0.00946835	0.0236709	0.0189367	0.0142025	0.624911	0.0615443	0	0	0
norank_LWSR-14	0.217772	0.146759	0.146759	0	0	0	0	0	0	0.0662785	0.00473418	0.0236709	0.00473418	0.00473418	0.00946835	0	0	0	0	0	0	0	0.00473418	0.00473418	0.0189367	0	0	0	0	0	0.0284051	0	0.00473418
Sedimentibacter	0	0	0	0	0	0	0	0	0	0	0.0426076	0	0	0	0	0	0	0	0	0	0	0	0	0	0	0.00946835	0	0	0.0426076	0	0	0	0
unclassified_Cryomorphaceae	0.104152	0.0994177	0.184633	0	0	0	0	0	0	0.108886	0.00946835	0.0284051	0.0520759	0.0378734	0.198835	0	0	0	0.00946835	0	0	0	0.00946835	0.0142025	0.00473418	0	0	0.00473418	0	0	0	0	0
norank_Candidatus_Curtissbacteria	0	0	0	0	0	0	0	0	0	0	0	0	0	0.00946835	0	0	0	0	0	0	0	0	0	0	0	0	0	0	0	0	0	0	0
Methylobacterium	0	0.0142025	0	0	0	0	0	0	0	0	0	0.0378734	0	0	0.00473418	0	0	0	0	0	0	0	0	0	0	0	0	0	0	0	0	0.00473418	0
norank_Rhodospirillaceae	0.0284051	0.11362	0.0331392	0	0	0	0	0	0	0.0378734	0.705392	0.0142025	0.213038	0.0426076	0	0.0236709	0.0189367	0.0236709	0.17043	0.0236709	0.0710126	0.108886	0.194101	0.0520759	0.345595	0.350329	0.11362	0.0284051	0.48762	0.0568101	0.0568101	0.165696	0.0331392
unclassified_Ruminococcaceae	0	0	0	0	0	0	0	0	0	0	0	0.0284051	0	0	0	0	0	0	0	0	0	0	0	0	0	0	0	0	0	0	0	0	0
Maribacter	0.0284051	0.194101	0.0189367	0	0	0	0	0	0	0.108886	0	0.00473418	0.0142025	0.0142025	0.0520759	0	0	0.0189367	0	0	0	0.00473418	0.0189367	1.24982	0	0	0	0	0	0	0	0	0
Marivita	0.0520759	0.11362	0.0473418	0.800076	0.511291	0.312456	0.913696	0.833215	1.17408	0.378734	0.00946835	0.0710126	0.0284051	0.0331392	0.0757468	0	0.00946835	0.00946835	0	0.0142025	0.00473418	0	0.00946835	0.00473418	0.0189367	0.0236709	0.0142025	0	0	0	0.0426076	0.0284051	0.0284051
Fusicatenibacter	0	0.00473418	0	0	0	0	0	0	0	0	0	0	0	0.00946835	0	0.0331392	0.00473418	0	0	0	0	0	0	0	0.00473418	0	0.00946835	0	0	0	0	0	0
unclassified_Saprospiraceae	0	0.123089	0	0	0	0	0	0	0	0	0	0	0.0142025	0.080481	0	0	0	0	0.00473418	0	0	0	0	0	0	0	0	0.00946835	0	0.00946835	0	0	0
Fluviicola	0	0	0	0	0	0	0	0	0	0	0	0	0.0378734	0.0662785	0	0	0.00473418	0	0	0	0	0	0	0	0	0.0142025	0	0	0	0.00473418	0	0	0
Brevundimonas	0	0	0.00473418	0	0	0	0	0	0	0.0520759	0.00473418	0.0568101	0.0378734	0.0946835	0.00473418	0	0.0284051	0	0.00473418	0.00946835	0.00946835	0	0.00473418	0	0.00946835	0	0	0.00946835	0.00946835	0.0662785	0.00473418	0.00473418	0
norank_S085	0	0	0	0	0	0	0	0	0	0	0	0	0	0	0	0	0	0	0	0	0	0	0	0	0	0	0	0	0	0	0.0331392	0	0
Roseomonas	0	0.0189367	0.00946835	0	0	0	0	0	0	0.00946835	0	0	0	0	0	0	0	0.00473418	0	0	0.00946835	0	0	0	0	0	0	0	0.00473418	0	0	0.00473418	0
Roseiflexus	0	0.0189367	0	0	0	0	0	0	0	0	0.0189367	0	0	0	0	0	0	0	0	0	0	0	0	0	0	0	0	0	0.0189367	0	0	0	0
norank_Mitochondria	0.00473418	0	0	0	0	0	0	0	0	0	0	0	0	0.0142025	0.0189367	0	0	0	0.00946835	0	0	0	0	0.0236709	0	0	0.00473418	0	0	0.00473418	0.0284051	0	0
Timonella	0	0	0	0	0	0	0	0	0	0	0	0	0	0	0.00473418	0	0	0	0	0	0.00473418	0	0	0	0	0.00473418	0	0	0	0	0.00946835	0	0
Treponema_2	0.0568101	0.482886	1.30663	0	0	0	0	0	0	0	0	0	0	0	0	0	0.00473418	0.00946835	0	0	0	0.411873	0.449747	0.137291	0.0142025	0.00473418	0.00946835	0	0.00473418	0	0	0	0
norank_IheB3-7	0	0	0	0	0	0	0	0	0	0.0426076	0.0189367	0	0.00473418	0	0	0.00473418	0	0.00473418	0	0	0	0	0	0	0	0	0	0	0.0189367	0	0	0	0
norank_Hyphomonadaceae	0.0142025	0.0284051	0.0236709	0	0	0	0	0	0	0.0662785	0.00946835	0.0757468	0.00946835	0.00946835	0.0236709	0	0	0.0189367	0	0	0.00473418	0	0	0.00946835	0	0	0.00473418	0	0.00473418	0	0.0284051	0.0142025	0.0189367
unclassified_Chitinophagaceae	0	0.0142025	0	0	0	0	0	0	0	0	0	0	0.336126	1.4818	0.00473418	0.00946835	0.0189367	0	0.00473418	0	0	0	0	0	0.0378734	0	0.00473418	0.156228	0	0.331392	0.0142025	0	0.0331392
norank_Rhodobiaceae	0	0	0	0	0	0	0	0	0	0	0	0	0	0.0142025	0	0	0	0	0	0	0	0	0	0	0.0284051	0	0	0.00473418	0	0	0	0	0
Flavobacterium	0.0899493	0.279316	1.16934	0	0	0	0	0	0	0	0.553899	0.00473418	0	0.00473418	0.00946835	0.00946835	0	0	0	0	0.00946835	0	0.00946835	0	0.0189367	0.104152	0.0189367	0.00473418	0.179899	0.00946835	0.0236709	0	0
norank_BRC1	0	0	0	0	0	0	0	0	0	0	0	0	0.0757468	0.0757468	0	0	0	0	0	0	0	0	0	0	0.0142025	0	0	0.00473418	0	0.0142025	0	0	0
norank_Chitinophagaceae	0.00473418	0.0520759	0.00473418	0	0	0	0	0	0	0.0284051	0.0615443	0.0189367	0.0236709	0.298253	0	0	0	0.00473418	0	0	0	0	0	0	0	0	0.00946835	0.0236709	0.0236709	0.0615443	0	0	0
norank_Cytophagaceae	0.0284051	0.402405	0.108886	0	0	0	0	0	0	0.0378734	0.00473418	0	0.0615443	0.198835	0.0142025	0	0.0189367	0.0284051	0	0	0	0	0.00946835	0	0.0331392	0	0.0142025	0.00473418	0.0284051	0.468683	0	0	0
norank_TRA3-20	0	0	0	0	0	0	0	0	0	0	0	0.0426076	0	0	0	0	0	0	0	0	0	0	0	0	0	0	0	0	0	0	0	0	0
Aquibacter	0	0	0	0	0	0	0	0	0	0.00946835	0	0	0	0	0	0	0	0	0	0	0	0	0	0.0520759	0	0	0	0	0	0	0	0	0
Candidatus_Solibacter	0	0	0	0	0	0	0	0	0	0	0	0.0378734	0	0	0	0	0	0	0	0	0	0	0	0	0	0	0	0	0	0	0	0	0
norank_Latescibacteria	0	0	0	0	0	0	0	0	0	0	0	0	0	0.00473418	0	0	0	0	0	0	0	0	0	0	0.0142025	0	0	0	0	0	0	0	0
Candidatus_Profftella	0	0	0	0	0	0	0	0	0	0	0	0.108886	0	0	0	0	0	0	0	0	0	0	0	0	0	0	0	0	0	0	0	0	0
Moheibacter	0	0	0	0	0	0	0	0	0	0	0	0	0	0.00946835	0.0142025	0	0	0	0	0	0	0	0	0	0	0	0	0	0	0	0	0	0
Paracoccus	0.0426076	0.0662785	0.0662785	0	0	0	0	0	0	0.307721	0.0142025	0.0994177	0.0378734	0.11362	0.0757468	0	0.00473418	0.0284051	0.0284051	0.0189367	0.0189367	0.0142025	0.0189367	0.175165	0.0284051	0	0	0	0.00473418	0	0.222506	0.0852152	0.0568101
Polyangium	0	0	0	0	0	0	0	0	0	0	0	0	0	0	0	0	0	0	0	0	0	0	0	0	0	0.0852152	0	0.00473418	0	0	0	0	0
norank_Vampirovibrionales	0.00473418	0	0	0	0	0	0	0	0	0	0.0520759	0	0.00473418	0	0	0	0	0	0	0	0	0	0	0	0.0189367	0	0.00946835	0	0.00473418	0	0	0	0
Pseudolabrys	0	0	0.00473418	0	0	0	0	0	0	0	0.0662785	0.00946835	0.0236709	0.0473418	0	0.00946835	0.00946835	0	0	0	0	0	0	0	0	0	0.00946835	0.0236709	0.0142025	0.0189367	0	0	0
norank_KD4-96	0	0.0236709	0	0	0	0	0	0	0	0	0.0189367	0.0284051	0	0	0	0	0.00946835	0	0	0	0	0	0	0	0.00946835	0.0142025	0.00473418	0	0.00473418	0.0236709	0	0	0.0189367
Leptonema	0.0331392	0.629645	0	0	0	0	0	0	0	0.127823	7.56048	0	0.0331392	0.127823	0.0473418	0.080481	0.0284051	0.0189367	0.0189367	0	0.0236709	0.0142025	0.0236709	0.0426076	0.0284051	0.127823	0.293519	0.00473418	2.49491	0.0615443	0.0426076	0.0473418	0.0426076
unclassified_Acetobacteraceae	0	0	0	0	0	0	0	0	0	0	0	0.0189367	0	0	0	0	0	0	0	0	0	0	0	0	0	0.00473418	0	0	0	0.00473418	0	0	0
norank_Xanthomonadales_Incertae_Sedis	0	0	0	0	0	0	0	0	0	0	0.00946835	0.0189367	0.00473418	0.0899493	0	0	0.00473418	0	0	0	0	0	0	0	0.00946835	0.00946835	0.00946835	0.00946835	0.00946835	0.0142025	0	0.0378734	0
Cytophaga	0	0	0	0	0	0	0	0	0	0	0	0	0	0.0426076	0	0	0	0	0	0	0	0	0	0	0	0	0	0	0	0	0	0	0
norank_Hydrogenedentes	0	0.00473418	0.00946835	0	0	0	0	0	0	0.00473418	0	0	0	0	0	0	0	0	0	0	0	0	0	0	0	0	0	0	0	0	0	0	0
unclassified_Cellvibrionales	0.0142025	0.0710126	0.00946835	0	0	0	0	0	0	0	0	0	0.0189367	0.00473418	0.00473418	0	0.00473418	0	0	0	0.00473418	0	0.00473418	0.00946835	0	0	0	0	0	0	0	0	0
norank_4-Org1-14	0.00946835	0.0142025	0.0189367	0	0	0	0	0	0	0	0	0	0	0	0.00946835	0	0	0	0	0	0	0	0	0.0189367	0	0	0	0	0.00473418	0	0	0.0236709	0
Acidovorax	0.0520759	3.84415	0.00473418	0	0	0	0	0	0	0.624911	30.5402	0.00473418	0.378734	0.69119	0.307721	0.582304	0.123089	0.127823	0.0473418	0.11362	0.080481	0.0520759	0.0757468	0.123089	0.246177	0.482886	0.937367	0.0662785	10.2069	0.265114	0.160962	0.241443	0.0757468
Phascolarctobacterium	0	0	0	0	0	0	0	0	0	0	0	0	0	0	0	0	0	0	0	0	0	0	0	0	0.00473418	0.0142025	0	0	0	0	0	0	0.0284051
Porphyrobacter	0.0426076	0.539696	0.20357	0	0.00473418	0.00473418	0	0	0	0.00473418	0	0	0	0	0	0	0	0	0	0	0	0	0.00946835	0	0	0	0	0	0	0	0	0	0
Tyzzerella_4	0	0	0	0	0	0	0	0	0	0	0.00473418	0	0.00946835	0	0.00473418	0.00473418	0.00473418	0	0	0	0	0	0	0	0	0	0.00473418	0	0	0	0	0	0
Tyzzerella_3	0	0	0	0	0	0	0	0	0	0	0	0	0	0	0	0.0189367	0	0	0	0	0	0	0	0	0	0	0	0	0	0	0	0	0
Aureimonas	0	0	0	0	0	0	0	0	0	0	0	0.0236709	0	0	0	0	0	0	0	0	0	0	0	0	0	0	0	0	0	0	0	0	0
Candidatus_Riegeria	0	0	0	0	0	0	0	0	0	0	0	0.00473418	0.00473418	0	0.00473418	0	0	0	0.0142025	0.00473418	0.0189367	0	0.00473418	0.00946835	0.0142025	0.00473418	0.00473418	0	0.0142025	0.00473418	0	0.00946835	0.0142025
Candidatus_Xiphinematobacter	0	0	0	0	0	0	0	0	0	0	0	0	0.00946835	0.0284051	0	0	0	0	0	0	0	0	0	0	0	0	0	0	0	0.00473418	0	0	0
Donghicola	0.132557	0.189367	0.104152	0.0520759	0.00946835	0.00946835	0.0710126	0.0899493	0.231975	0.208304	0.00473418	0.0236709	0	0.0473418	0.0236709	0	0.00946835	0.00473418	0.00473418	0.00946835	0.00473418	0.00473418	0	0	0.00473418	0.00473418	0.00473418	0	0.0189367	0.00473418	0.0426076	0.0378734	0.0189367
unclassified_Oceanospirillaceae	0	0	0	0	0	0	0	0	0	0.0142025	0	0	0.0189367	0.0142025	0	0.0189367	0	0.0189367	0.00473418	0	0.00473418	0.00473418	0.0189367	0.00473418	0.00473418	0.0236709	0.00473418	0	0.0142025	0	0.0142025	0	0.00946835
norank_Hydrogenophilaceae	0.00473418	0	0	0	0	0	0	0	0	0	0	0	0	0.00946835	0	0	0	0	0	0	0	0	0	0	0.00473418	0.0710126	0	0	0.00473418	0	0	0	0
Prevotella_2	0	0	0	0	0	0	0	0	0	0	0	0	0	0	0.0662785	0.00473418	0	0	0	0	0.0142025	0	0	0	0.00946835	0	0	0	0	0	0	0	0
Prevotella_1	0	0	0	0	0	0	0	0	0	0.0142025	0	0	0	0	0	0	0	0	0	0	0	0	0	0	0.0142025	0	0.00946835	0	0	0	0	0	0
Coxiella	0.0946835	0.175165	0.0568101	0	0	0	0	0	0	0.00946835	0.213038	0.0331392	0.0142025	0.0189367	0.0378734	0.0189367	0.00473418	0.00473418	0	0.00473418	0	0	0.0142025	0	0.00946835	0	0.0142025	0	0.104152	0	0.00946835	0.0189367	0
Prevotella_7	0.00473418	0.0189367	0	0	0	0	0	0	0	0.22724	0.00473418	0	0.0189367	0.0994177	1.00838	0.0284051	0	0.0426076	0.0284051	0.0520759	0.0236709	0	0.0236709	0.0331392	0.0710126	0.0946835	0.0473418	0.00473418	0.0426076	0.0568101	0.0568101	0.0236709	0.0189367
norank_Clostridiales_vadinBB60_group	0	0	0	0	0	0	0	0	0	0	0	0.00946835	0	0	0	0	0	0	0	0	0	0	0	0	0	0	0	0	0	0	0	0	0
Luedemannella	0	0	0	0	0	0	0	0	0	0	0	0.0284051	0	0	0	0	0	0	0	0	0	0	0	0	0	0	0	0	0	0	0	0	0
Parabacteroides	0	0	0	0	0.00473418	0	0.00473418	0	0	0	0	0	0	0	0	0	0	0.00946835	0	0	0	0	0	0	0.00473418	0	0	0	0	0	0	0	0
H16	0	0.00473418	0	0	0	0	0	0	0	0	0.22724	0	0.0236709	0.0946835	0	0.00473418	0	0	0	0	0	0	0	0	0	0.00473418	0.00473418	0.00946835	0.123089	0.0331392	0	0.0284051	0.00473418
Thermomonas	0	0.0378734	0	0	0	0	0	0	0	0.0710126	0.11362	0.0378734	0.312456	0.852152	0.0331392	0	0.0236709	0.0142025	0.00473418	0	0	0	0.00473418	0.00946835	0.0331392	0.00946835	0.0284051	0.0946835	0.0426076	0.265114	0.0331392	0.0236709	0.0142025
Streptomyces	0	0	0.00473418	0	0	0	0	0	0	0	0.00473418	0.0710126	0.00946835	0.00946835	0	0	0	0	0	0	0	0	0	0	0	0	0	0	0	0	0	0	0
Micromonospora	0	0	0.0142025	0	0	0	0	0	0	0	0	0.0757468	0	0	0	0	0	0	0	0	0	0	0	0	0	0	0	0	0	0	0	0	0
norank_Saprospiraceae	0.0615443	0.516025	0.108886	0	0	0	0.0615443	0.0473418	0.0615443	0.231975	0.0757468	0.0899493	0.11362	0.104152	0.123089	0	0.00946835	0.0331392	0.00473418	0.0142025	0.00946835	0.0142025	0.0426076	0.0189367	0.142025	0.208304	0.0142025	0	0.0142025	0.00473418	0.530228	0.184633	0.0757468
Bifidobacterium	0.00473418	0.0331392	0.0426076	0.00473418	0	0	0	0	0.00473418	0.0378734	0	0.0710126	0.00473418	0.151494	0.0236709	0.0615443	0.0142025	0.00946835	0	0	0	0	0	0	0.080481	0	0.00473418	0	0	0	0.0426076	0.00473418	0
Hyphomonas	0.0331392	0.142025	0.222506	0.0189367	0.0189367	0	0.00946835	0.00473418	0.00473418	0.0615443	0.00946835	0.00946835	0.00473418	0.00946835	0.0331392	0	0.00473418	0	0.00473418	0	0	0.00946835	0.00473418	0	0.00946835	0	0	0.00473418	0	0	0	0	0
Candidatus_Chlorothrix	0	0	0	0	0	0	0	0	0	0	0.0473418	0	0	0	0	0	0	0	0	0	0	0	0	0.0142025	0	0.00473418	0.00473418	0	0.0284051	0	0	0	0
Christensenellaceae_R-7_group	0	0	0	0	0	0	0	0	0	0	0	0	0	0	0	0	0	0	0	0	0	0	0	0	0	0.0189367	0	0	0	0	0.0189367	0	0
Peptostreptococcus	0	0	0	0	0	0	0	0	0	0	0	0	0	0	0.0568101	0	0	0	0	0	0	0	0	0	0	0	0	0	0	0	0	0	0
norank_MBAE14	0.0236709	0.146759	0.00946835	0	0	0	0	0	0	0.0236709	0	0.0994177	0.0426076	0.0331392	0.0852152	0.0189367	0.00473418	0.0710126	0.0615443	0.0378734	0.0378734	0.00473418	0.0189367	0.279316	0.0236709	0.0284051	0.00473418	0	0.00473418	0	0.080481	0.0236709	0.0520759
Lysobacter	0	0.0568101	0	0	0	0	0	0	0	0	0.123089	0	0	0	0	0	0	0	0	0	0	0.0189367	0	0	0	0	0.00473418	0	0.0473418	0.00473418	0	0	0
norank_DBS1	0.833215	0.17043	0.48762	0	0	0	0	0	0	0.0378734	0.00473418	0.0378734	0	0.189367	0.00473418	0.00473418	0	0.00473418	0	0	0	0.0236709	0.0236709	0.0189367	0.0473418	0.0142025	0	0	0	0	0.0520759	0	0.0142025
norank_Gracilibacteria	0	0	0	0	0	0	0	0	0	0	0	0.0142025	0	0	0	0	0	0	0	0	0	0	0	0	0	0.0520759	0	0	0	0	0	0	0
Sorangium	0	0	0	0	0	0	0	0	0	0	0	0	0.0899493	0.213038	0	0	0.0142025	0	0	0	0	0	0	0	0.0142025	0	0.00946835	0.0426076	0	0.0568101	0	0	0
Alistipes	0.00473418	0	0	0	0	0	0	0	0	0	0.00946835	0	0	0.00473418	0	0.00473418	0	0	0	0	0	0.00473418	0	0	0.00473418	0.0331392	0	0.00473418	0	0	0	0	0
norank_Skagenf62	0.0236709	0	0.0331392	0	0	0	0	0	0	0	0	0.00946835	0	0	0.0142025	0	0	0	0	0.00473418	0	0	0.00473418	0.00473418	0	0	0	0	0	0	0	0	0.00946835
Pseudonocardia	0	0.00946835	0.0331392	0	0	0	0	0	0	0	0	0.0236709	0	0.0284051	0	0	0	0.00473418	0.00473418	0	0	0	0.0142025	0	0	0.0142025	0	0.00473418	0	0.0236709	0	0	0.00473418
Ferruginibacter	0	0	0	0	0	0	0	0	0	0	0	0.00473418	0.0615443	0.0899493	0.00473418	0	0.00473418	0.0236709	0	0	0	0	0	0	0.0189367	0.0331392	0	0.0284051	0	0.246177	0	0.0284051	0
norank_Phycisphaeraceae	0.0189367	0.0142025	0	0	0	0	0	0	0	0.0426076	0	0	0.00473418	0.0331392	0.0142025	0	0	0	0	0	0	0.00473418	0	0	0	0	0	0.00473418	0	0.0189367	0	0	0
norank_Elev-16S-1332	0	0	0	0	0	0	0	0	0	0	0	0.0615443	0	0	0	0	0.00473418	0	0	0	0	0	0	0	0.00946835	0	0	0	0	0.00473418	0	0.00946835	0
Prosthecobacter	0	0.0331392	0	0	0	0	0	0	0	0	0.0852152	0	0.0520759	0.179899	0	0.00473418	0.00946835	0	0	0	0	0	0	0	0	0	0.00473418	0.0473418	0.0331392	0.307721	0	0	0
Chryseobacterium	0.00473418	0.0236709	0	0	0	0	0	0	0	0.0426076	0.0378734	0	0.00946835	0.0142025	0	0.0236709	0.00946835	0	0.00946835	0.0236709	0.00473418	0	0	0	0.0236709	0.0331392	0	0.00473418	0.00473418	0.00473418	0	0	0
norank_C0119	0	0.00946835	0	0	0	0	0	0	0	0	0	0	0	0	0	0	0	0	0	0	0	0	0	0	0	0	0	0	0	0	0	0	0
Empedobacter	0	0	0	0	0	0	0	0	0	0.0331392	0	0	0	0	0	0	0	0	0	0	0	0	0	0	0	0	0	0	0	0	0	0	0
Hirschia	0	0	0	0	0	0	0	0	0	0	0	0	0.0426076	0.17043	0	0	0	0	0	0	0	0	0	0	0.0142025	0	0	0.0189367	0	0.0757468	0	0	0
unclassified_Phyllobacteriaceae	0.0615443	0.189367	0.0662785	0	0	0	0	0	0	0.265114	0.0236709	0.355063	0.132557	0.142025	0.132557	0.00473418	0.0189367	0.0426076	0.0473418	0.0426076	0.0378734	0.0284051	0.0142025	0.748	0.0662785	0.00473418	0.00946835	0	0	0.00473418	0.0946835	0.0378734	0.0994177
Cloacibacillus	0	0	0	0	0	0	0	0	0	0	0	0	0	0	0	0	0	0	0	0	0	0	0	0	0	0	0	0	0	0	0	0	0.0142025
Mycobacterium	0	0.0284051	0	0	0	0	0	0	0	0	0.326658	0.0331392	0.20357	0.369266	0.0378734	0	0.0189367	0.00473418	0	0	0	0	0.00946835	0.00473418	0.00946835	0	0.00473418	0.0662785	0.0946835	0.123089	0	0	0
norank_Saccharibacteria	0.00473418	0.00473418	0.0189367	0	0	0	0	0	0	0	0.0615443	0.00473418	0.231975	0.714861	0.104152	0.0189367	0.0142025	0.00473418	0	0.00473418	0	0	0.0236709	0.00473418	0	0.0426076	0	0.189367	0.0284051	0.208304	0.00473418	0	0
Dietzia	0	0	0	0	0	0	0	0	0	0	0	0	0	0	0.00473418	0	0	0	0	0	0	0	0	0	0	0	0	0	0	0	0	0	0.00946835
norank_NB1-j	0	0.00473418	0	0	0	0	0	0	0	0	0	0	0.0236709	0.0426076	0	0	0	0.00473418	0	0	0	0	0	0	0	0	0	0.00473418	0	0.0331392	0	0.00473418	0
norank_Caulobacteraceae	0	0	0	0	0	0	0	0	0	0	0.0189367	0.0142025	0	0	0	0	0	0.00473418	0	0	0	0	0	0	0	0	0	0	0	0	0	0.0284051	0
Haliangium	0	0	0	0	0	0	0	0	0	0	0.0426076	0.00946835	0.0520759	0.0899493	0	0	0	0	0	0	0	0	0	0	0.00473418	0.0236709	0	0.00473418	0.0189367	0.0189367	0	0	0
Hyphomicrobium	0.00473418	0	0	0	0	0	0	0	0	0	0.0284051	0	0.0710126	0.208304	0.0236709	0.00473418	0.00473418	0	0	0	0	0	0	0	0	0.0189367	0	0.0284051	0.0189367	0.104152	0	0	0.0236709
Fusibacter	0.0284051	0.582304	0.558633	0	0	0	0	0	0	0.468683	0.0662785	0.142025	0.160962	0.127823	0.22724	0.970506	0.118354	0.222506	0.108886	0.104152	0.156228	0.0331392	0.326658	0.0236709	0.208304	0.336126	0.0520759	0.118354	0.104152	0.0284051	0.156228	0.307721	0.222506
Microlunatus	0	0	0	0	0	0	0	0	0	0	0	0.0520759	0	0	0	0	0	0	0	0	0	0	0	0	0	0	0	0	0	0	0	0	0
Oceanicaulis	0	0	0	0.20357	0.331392	0.11362	0	0	0	0	0	0	0	0	0	0	0	0	0	0	0	0	0	0	0	0	0	0	0	0	0	0	0
Francisella	0	0.00473418	0	0	0	0	0	0	0	0	0	0	0.0236709	0	0	0	0	0	0	0	0	0	0	0	0	0	0	0.0142025	0.0189367	0	0.0142025	0	0
norank_OM190	0.0899493	0.123089	0.11362	0	0	0	0	0	0	0.274582	0.0946835	0.0568101	0.0284051	0.00946835	0.0852152	0.00473418	0.00946835	0.0520759	0.0426076	0.0284051	0.0757468	0.00946835	0.0142025	0.345595	0.0142025	0	0	0.00473418	0.00473418	0	0.0946835	0.0142025	0.0426076
norank_OPB56	0.0189367	0.298253	0.0662785	0	0	0	0	0	0	0.160962	0.0757468	0.0378734	0.293519	0.852152	0.0994177	0.00946835	0.0520759	0.0946835	0.0142025	0	0.0142025	0.00946835	0	0.0284051	0	0.0331392	0.00946835	0.142025	0.0426076	0.241443	0.0189367	0	0.0284051
Tahibacter	0	0.0284051	0	0	0	0	0	0	0	0	0.080481	0	0.0757468	0.231975	0	0.0142025	0.00473418	0	0	0	0	0	0	0	0	0	0	0.00946835	0.0189367	0.0378734	0	0	0
norank_TK10	0	0	0.0331392	0	0	0	0	0	0	0	0.137291	0	0	0.0236709	0.00473418	0	0	0	0	0.00946835	0	0	0	0	0	0.0189367	0.00473418	0.00946835	0.0662785	0.00946835	0.0236709	0	0
Coprococcus_3	0	0	0	0	0	0	0	0	0	0.0236709	0	0	0	0.0142025	0	0.00473418	0	0	0.00473418	0	0	0	0	0	0	0	0	0	0	0	0	0	0
Cohaesibacter	0.00946835	0.080481	0.0615443	0	0	0	0	0	0	0.255646	0.0236709	0.080481	0.137291	0.288785	0.11362	0.00946835	0	0.0284051	0.0946835	0.0662785	0.0852152	0.0284051	0.0520759	0.0662785	0.0946835	0.0426076	0.0331392	0	0.00473418	0	0.454481	0.302987	0.11362
Streptococcus	0.378734	0.648582	0.0284051	0	0	0	0	0	0	2.38602	0.246177	0.0236709	0.397671	1.09359	20.4043	0.355063	0.288785	0.298253	0.345595	0.676987	0.662785	0.250911	0.516025	0.91843	1.06046	2.40496	1.68063	0.378734	0.482886	1.11253	0.511291	0.407139	0.284051
Aeromicrobium	0	0	0	0	0	0	0	0	0	0	0	0	0.0426076	0.0946835	0.0142025	0	0	0	0	0	0	0	0	0	0	0	0	0.0284051	0	0.00473418	0	0	0
Acidaminobacter	0	0	0	0	0	0	0	0	0	0.0426076	0	0	0	0	0	0	0.00473418	0	0.00473418	0	0.00473418	0	0	0	0	0.00946835	0.0189367	0	0.00473418	0.00473418	0	0.0284051	0
norank_E01-9C-26_marine_group	0	0.246177	0	0	0	0	0	0	0	0.0284051	0	0.00473418	0	0	0.0189367	0	0	0.00473418	0	0.00473418	0	0	0	0.00473418	0	0	0	0	0	0	0	0	0.00946835
norank_Porphyromonadaceae	0	0	0	0	0	0	0	0	0	0.00473418	0	0	0.00473418	0	0	0	0	0.00473418	0	0	0	0	0	0	0	0	0	1.24035	0.0615443	0.0710126	0.0994177	0.151494	0.0710126
Fusobacterium	0.0189367	0.0142025	0.00946835	0	0	0	0	0	0	0.819012	0.137291	0.0426076	0.833215	0.0142025	2.47124	1.69484	0.0473418	0.0473418	0.132557	0.0662785	0.246177	0.511291	0.269848	0.146759	4.43592	3.91516	0.364532	4.78625	5.18392	21.2565	0.463949	0.165696	1.43919
Akkermansia	0	0	0	0.00473418	0	0	0	0	0	0	0	0	0	0	0.00946835	0	0	0	0	0	0	0	0	0.0189367	0	0	0	0	0	0	0	0	0
unclassified_Solirubrobacterales	0	0	0	0	0	0	0	0	0	0	0	0.0568101	0	0	0	0	0	0	0	0	0	0	0	0	0.00946835	0	0	0	0	0	0	0	0
unclassified_Rhodocyclaceae	0	0	0.00946835	0	0	0	0	0	0	0.0852152	0.0236709	0	0	0.00473418	0.0142025	0	0.00473418	0	0	0	0	0	0.00946835	0	0	0.0710126	0.0142025	0	0.00946835	0.00473418	0.00473418	0	0
Shewanella	3.19083	0.781139	2.03096	0	0	0	0	0	0	4.06192	0.620177	1.36344	1.28296	0.710126	0.748	0.0426076	0.250911	0.222506	0.217772	0.080481	0.123089	0.293519	1.96942	1.61435	0.998911	0.525494	0.146759	0.0284051	0.0710126	0.0236709	0.0710126	0.0710126	0.0568101
norank_Xanthomonadaceae	0	0.00946835	0	0	0	0	0	0	0	0	0.0426076	0	0.0284051	0.00946835	0.0142025	0	0.00473418	0	0.00473418	0	0.00946835	0	0	0	0	0	0	0	0.0378734	0	0	0	0
unclassified_Acidimicrobiaceae	0	0.00473418	0	0	0	0	0	0	0	0	0.00473418	0.0946835	0	0	0	0	0	0	0	0	0	0	0	0	0	0	0	0	0	0	0	0	0
norank_JG37-AG-4	0	0	0	0	0	0	0	0	0	0.00473418	0	0	0	0	0	0	0	0	0	0	0	0	0	0	0	0	0	0	0	0	0.00946835	0	0
Photobacterium	0	0.00473418	0	0	0	0	0	0	0	0.0568101	0.00946835	0.392937	1.35397	0.175165	0.236709	0.0378734	0	0.0142025	0.0236709	0	0.00473418	0.0284051	0.0378734	0.0189367	0.435544	0.482886	0.0757468	0	0.0710126	0.00946835	0.0142025	0.0142025	0.0189367
norank_Armatimonadales	0	0.00473418	0	0	0	0	0	0	0	0	0	0	0.0331392	0.0142025	0	0	0	0	0	0	0	0	0	0	0	0	0.00473418	0	0	0.00473418	0	0	0
Prevotellaceae_NK3B31_group	0	0	0.0142025	0	0	0	0	0	0	0.0236709	0	0	0	0	0	0	0	0	0	0	0	0	0	0	0	0	0	0	0	0	0	0	0
norank_SJA-15	0	0	0	0	0	0	0	0	0	0	0	0	0.00473418	0.0189367	0.00946835	0	0	0	0	0	0	0	0	0	0.00473418	0.104152	0	0	0	0.00473418	0	0	0
unclassified_Acidobacteria	0	0	0	0	0	0	0	0	0	0	0	0.0189367	0	0	0	0	0	0	0	0	0	0	0	0	0	0	0	0	0	0	0	0	0
norank_Blastocatellaceae_Subgroup_4	0	0.0284051	0.00473418	0	0	0	0	0	0	0	0.108886	0.0378734	0.184633	0.473418	0.0520759	0	0.11362	0.0331392	0.0236709	0	0.0142025	0.00473418	0.00473418	0.00946835	0.0284051	0.0142025	0.00946835	0.0757468	0.0378734	0.463949	0	0	0.00946835
Kiloniella	0.0142025	0.00473418	0.00473418	0	0	0	0	0	0	0	0.00473418	0.0473418	0.00946835	0.00946835	0.0189367	0	0	0.00946835	0	0.00946835	0	0	0	0.0236709	0.00473418	0.00473418	0	0	0	0	0	0.0142025	0.00473418
unclassified_Bacteroidetes	0	0.00473418	0	0	0.0142025	0.00473418	0	0	0	0	0	0	0	0.00946835	0.0284051	0	0	0	0.00473418	0.00473418	0	0.0142025	0.0757468	0.00473418	0.00473418	0.080481	0	0	0	0.00473418	0	0	0
Ruegeria	0.269848	1.05099	0.714861	0	0	0	0	0	0	0.819012	0.0899493	0.255646	0.0899493	0.222506	0.350329	0.00946835	0.0284051	0.0662785	0.108886	0.0710126	0.080481	0.179899	0.54443	0.151494	0.175165	0.0236709	0.0378734	0.00946835	0.11362	0.0142025	0.549164	0.336126	0.198835
Odoribacter	0	0	0.0331392	0	0	0	0	0	0	0	0	0.0994177	0	0	0	0	0	0	0	0	0	0	0	0	0	0	0	0	0	0	0	0	0
Curvibacter	0	0.0189367	0	0	0	0	0	0	0	0.0331392	0	0.0142025	0	0	0.00946835	0	0	0	0	0	0.00473418	0.00473418	0	0.0189367	0.0142025	0	0.00473418	0	0	0	0.0284051	0	0.00473418
norank_Acidobacteriaceae_Subgroup_1	0	0	0	0	0	0	0	0	0	0	0	0	0	0.0142025	0.00946835	0	0	0	0	0	0	0	0.00946835	0	0	0	0	0	0	0.00473418	0	0.0284051	0
norank_Ardenticatenia	0	0	0	0	0	0	0	0	0	0	0.0473418	0	0	0	0	0	0	0	0	0	0	0	0	0	0	0	0	0	0.0189367	0	0	0.0426076	0
Stappia	0	0	0	0	0	0	0	0	0	0.0189367	0	0.00946835	0.00946835	0	0.0142025	0.00473418	0	0.00473418	0.00946835	0.0189367	0.0189367	0	0.00946835	0.0520759	0.00473418	0.00473418	0	0	0	0	0.00946835	0.0520759	0.0189367
Jejudonia	0.392937	1.69957	0.871088	0	0	0	0	0	0	1.18354	0.0662785	0.189367	0.22724	0.22724	0.378734	0.00473418	0.00946835	0.0710126	0.0615443	0.0284051	0.0236709	0.00473418	0.0946835	0.0284051	0.108886	0.00473418	0.00946835	0	0	0	0.165696	0.104152	0.0615443
Inquilinus	0	0	0	0	0	0	0	0	0	0	0	0	0	0.0142025	0	0	0	0	0	0	0	0	0	0	0	0	0	0	0	0.00946835	0	0	0
Niabella	0	0	0	0	0	0	0	0	0	0	0	0	0	0.0236709	0	0	0	0	0	0	0	0	0	0	0	0	0	0	0	0.00473418	0	0	0
Woodsholea	0	0.284051	0	0	0	0	0	0	0	0	2.37656	0	0.0426076	0.0899493	0.00946835	0.0284051	0.0189367	0.0142025	0	0	0.00946835	0	0.00473418	0	0.00473418	0.0378734	0.0568101	0.0236709	0.705392	0.080481	0	0.0520759	0
norank_Tectomicrobia	0	0	0	0	0	0	0	0	0	0	0	0.0568101	0	0	0	0	0	0	0	0	0	0	0	0	0	0	0	0	0	0	0	0	0
Capnocytophaga	0	0	0	0	0	0	0	0	0	0.0520759	0	0	0	0	0.0284051	0	0	0	0	0	0	0	0.00946835	0	0	0	0	0	0	0	0	0	0
Ulvibacter	0	0.0378734	0	0	0	0	0	0	0	0.0284051	0	0.00473418	0	0	0.00473418	0	0	0	0	0	0	0	0	0	0	0	0	0	0	0	0	0	0
Nautella	0.463949	0.279316	0.421342	0	0	0	0	0	0	1.36344	0.104152	0.568101	0.478152	0.463949	0.501823	0.00946835	0.00946835	0.0426076	0.0899493	0.104152	0.142025	0.0331392	0.0710126	0.236709	0.520759	0.118354	0.080481	0	0.0142025	0	0.733797	0.501823	0.217772
Terasakiella	0.00473418	0	0.00946835	0	0	0	0	0	0	0	0	0	0.00473418	0	0.0142025	0	0	0	0.00473418	0.0142025	0	0	0.0142025	0.00946835	0	0	0	0	0	0	0.00473418	0	0
Megasphaera	0	0	0	0	0	0	0	0	0	0.0899493	0	0	0.00946835	0	0.0331392	0	0.0142025	0	0	0	0	0	0	0	0	0	0	0	0	0	0	0	0
Pelagibius	0	0.00473418	0	0	0	0	0	0	0	0	0	0.00946835	0.00473418	0	0	0.00473418	0	0	0	0	0	0	0	0	0	0	0	0	0	0	0	0	0
Burkholderia-Paraburkholderia	0.0189367	0.146759	0.719595	0	0	0	0	0	0	0.222506	0.00473418	2.64167	0.208304	0.0378734	0.0331392	0.00473418	0.0378734	0.0757468	0.0615443	0.0426076	0.0331392	0.0142025	0.0284051	0.0946835	0.0852152	0.0662785	0.0473418	0.00473418	0.0142025	0.0142025	0.198835	0.22724	0.0899493
Nocardioides	0	0	0.00473418	0	0	0	0	0	0	0.0236709	0	0.080481	0.00946835	0.104152	0	0	0	0	0	0	0	0	0	0	0.00946835	0	0	0.0142025	0	0.00946835	0	0	0
Stella	0	0.0236709	0	0	0	0	0	0	0	0	0.0710126	0	0	0	0	0	0	0.00473418	0.00473418	0	0	0	0	0	0	0	0	0	0.0189367	0.00473418	0	0	0
unclassified_Flammeovirgaceae	0	0	0.00473418	0	0	0	0	0	0	0.00946835	0	0	0	0	0	0	0	0	0	0	0	0	0	0	0	0	0	0	0	0	0	0	0
Acidocella	0	0	0.00473418	0	0	0	0	0	0	0	0	0.0284051	0	0	0	0	0	0	0	0	0	0	0	0	0	0	0	0	0	0	0	0	0
Thermus	0	0	0.00946835	0	0	0	0	0	0	0.0331392	0.0142025	0.118354	0	0.00473418	0	0.00946835	0	0	0	0	0	0	0	0	0	0	0	0	0.00946835	0	0	0	0
Acidibacter	0	0	0.00473418	0	0	0	0	0	0	0	0	0.0236709	0	0	0	0	0	0	0	0	0	0	0	0	0	0	0	0.00473418	0	0.00473418	0	0	0
unclassified_Xanthobacteraceae	0.0236709	0.00473418	0	0	0	0	0	0	0	0.00473418	0.00473418	0.0189367	0.0236709	0.00473418	0	0	0	0	0.00946835	0	0.00473418	0	0	0	0.00473418	0.00473418	0	0	0	0	0	0.00946835	0
Chitinivorax	0	0.0142025	0	0	0	0	0	0	0	0.0142025	0.104152	0	0.00946835	0	0.00946835	0	0.00473418	0.00473418	0	0	0	0	0	0	0	0.0520759	0	0	0.0378734	0.00473418	0	0	0.00473418
norank_env.OPS_17	0	0.0236709	0	0	0	0	0	0	0	0	0.506557	0	0.0331392	0.0615443	0	0	0	0	0	0	0	0	0.00473418	0	0.0142025	0.17043	0.0142025	0.0284051	0.175165	0.0852152	0	0	0.00946835
Caulobacter	0	0.00473418	0.00946835	0	0	0	0	0	0	0.00946835	0.00473418	0.0284051	0	0	0.0378734	0	0	0	0	0	0	0	0	0	0.0189367	0	0.00473418	0	0	0	0.00946835	0	0.00473418
Brevibacillus	0.0142025	0.0520759	0	0	0	0	0	0	0	0.0236709	0.0284051	0	1.91261	7.20068	0.0568101	0.0142025	0.217772	0.0378734	0.0189367	0.00946835	0	0	0.00946835	0.0378734	0.236709	0.0520759	0.0284051	1.09833	0.00946835	1.5102	0.0189367	0.0426076	0.11362
norank_OPB35_soil_group	0	0.00473418	0	0	0	0	0	0	0	0.0331392	0.0899493	0	0.288785	0.814278	0	0	0	0	0	0	0	0	0	0	0.00946835	0	0	0.137291	0.0331392	0.146759	0	0	0.0236709
Lachnoclostridium	0	0	0	0	0	0	0	0	0	0	0	0	0	0	0	0.00473418	0	0	0	0	0	0	0	0	0	0.0236709	0	0	0	0	0	0	0
norank_Sva0996_marine_group	0	0.0189367	0.00473418	0	0	0	0	0	0	0.00473418	0	0	0	0.00473418	0.00946835	0	0	0	0	0	0	0	0	0	0	0	0	0	0	0	0	0	0
Macrococcus	0	0	0	0	0	0	0	0	0	0	0	0	0	0	0.00473418	0	0	0	0	0	0	0	0	0	0	0.0284051	0	0	0	0	0	0	0
Acidisoma	0	0.0284051	0	0	0	0	0	0	0	0	0	0.00473418	0	0	0.0142025	0	0	0	0	0	0	0	0	0	0	0	0.00946835	0	0	0	0.0142025	0.0331392	0.00473418
norank_Gaiellales	0.00473418	0.00946835	0.0662785	0	0	0	0	0	0	0.0473418	0	0.577569	0	0	0	0	0	0	0	0	0.0142025	0	0	0	0.00473418	0	0	0	0	0	0	0	0
norank_Cyanobacteria	31.9936	0.871088	5.50585	98.3336	98.5087	99.3135	98.4093	98.4141	97.988	0.440278	0.31719	1.17881	0.326658	1.82739	1.16934	0.0710126	0.0142025	0.132557	0.127823	0.0568101	0.118354	0.165696	0.22724	0.175165	0.151494	0.208304	0.179899	0.0615443	0.0899493	0.0899493	0.582304	0.198835	0.359797
norank_Sphingobacteriales	0.118354	0.402405	0.231975	0	0	0	0	0	0	0.208304	0.0189367	0.0615443	0.0662785	0.0473418	0.0994177	0.00473418	0.00946835	0.0142025	0.0189367	0.00946835	0.0142025	0	0	0.127823	0.00473418	0	0.00946835	0	0.00473418	0	0.0710126	0.0236709	0.0189367
Aquimarina	0.0378734	0.151494	0.080481	0	0	0	0	0	0	0.142025	0.00473418	0	0.0378734	0.0189367	0.0331392	0	0.00946835	0.00946835	0	0	0.0189367	0.00946835	0.00946835	0	0	0	0	0	0	0	0.0189367	0.0142025	0
Guggenheimella	0.0142025	0.814278	0.0236709	0	0	0	0	0	0	0.0757468	0	0.0568101	0.00473418	0	0.0378734	0	0.00473418	0.00473418	0	0.00946835	0.0189367	0	0	0	0	0	0	0	0	0	0	0	0.0189367
OM27_clade	0.00946835	0.0189367	0.00473418	0	0	0	0	0	0	0.0378734	0	0	0	0	0	0	0	0	0	0	0	0	0	0	0	0	0	0	0.00473418	0	0	0	0
norank_JTB255_marine_benthic_group	0.00473418	0.0189367	0.00473418	0	0	0	0	0	0	0.0236709	0	0.00473418	0	0	0.00473418	0	0	0	0.00946835	0.00473418	0	0	0	0	0.00946835	0	0	0	0	0	0	0	0
Bauldia	0	0.0899493	0	0	0	0	0	0	0	0.0284051	0	0.00473418	0.0142025	0.0757468	0	0	0.00473418	0.00473418	0	0	0	0	0	0	0	0	0.00946835	0	0	0.0142025	0	0	0
Bdellovibrio	0.0568101	0.819012	0.0662785	0	0	0	0	0	0	0.307721	6.63258	0.142025	0.189367	0.269848	0.118354	0.0520759	0.0236709	0.0946835	0.0473418	0.0662785	0.0615443	0.0236709	0.0568101	0.0757468	0.151494	0.0710126	0.160962	0.0189367	1.99782	0.0378734	0.48762	0.298253	0.146759
Rickettsia	0	0	0	0	0	0	0	0	0	0	0	0.0615443	0	0	0	0	0	0	0	0	0	0	0	0	0	0	0	0	0	0	0	0	0
norank_BD7-11	0	0.00946835	0.00473418	0	0	0	0	0	0	0.0189367	0.0426076	0.00946835	0	0	0	0	0	0	0	0	0.00473418	0	0	0	0	0	0.00473418	0	0.0142025	0	0.0189367	0	0.00473418
Desulfobulbus	0	0.00473418	0	0	0	0	0	0	0	0	0	0	0	0	0	0	0	0	0	0	0	0	0.388202	0.00473418	0	0	0	0	0	0	0	0	0
unclassified_Comamonadaceae	0.0142025	0.165696	0	0	0	0	0	0	0	0.0757468	0.942101	0.00946835	0.0331392	0.108886	0.0378734	0.0142025	0.0615443	0.0520759	0.00946835	0.0142025	0.0568101	0.00473418	0.00473418	0.0142025	0.0331392	0.189367	0.0710126	0.0142025	0.331392	0.336126	0.0946835	0.0852152	0.0426076
norank_TM146	0	0	0	0	0	0	0	0	0	0	0.00473418	0	0.0662785	0.326658	0	0.00946835	0.0142025	0	0	0	0	0	0	0	0.00946835	0	0	0.0568101	0	0.0899493	0.00946835	0	0.0142025
norank_Acidobacteria	0	0.00473418	0	0	0	0	0	0	0	0	0.108886	0.151494	0.00946835	0.0426076	0.00473418	0	0.00473418	0.00946835	0.00946835	0.00473418	0.00473418	0.00473418	0	0	0.0236709	0.0378734	0.00946835	0	0.0426076	0.0142025	0.0236709	0.0520759	0
norank_W27	0	0	0.0189367	0	0	0	0	0	0	0	0	0.0189367	0	0	0	0	0	0	0	0	0	0	0	0	0	0	0	0	0	0	0	0	0
Erythrobacter	0.0236709	0.151494	0.11362	0	0	0	0	0	0	0.123089	0.0142025	0.0473418	0.0189367	0.0284051	0.0142025	0	0	0.00946835	0.0142025	0.00473418	0.0189367	0	0.00473418	0.00473418	0.0236709	0	0	0	0.00473418	0	0.0331392	0.00473418	0.00946835
Pedomicrobium	0	0	0.00473418	0	0	0	0	0	0	0	0	0.00473418	0.080481	0.160962	0	0	0.0142025	0.00946835	0	0	0	0	0	0	0.00473418	0	0.00473418	0.0189367	0	0.0615443	0	0	0
Dokdonella	0	0.0189367	0	0	0	0	0	0	0	0	0	0	0.558633	2.08304	0.00946835	0.0142025	0.0615443	0.00473418	0	0.00473418	0	0	0.00473418	0.00946835	0.0331392	0	0	0.274582	0	0.534962	0	0.0331392	0.0189367
Corallibacter	0.392937	0.54443	0.871088	0	0	0	0	0	0	0.984709	0.0852152	0.511291	0.17043	0.355063	0.279316	0.00473418	0.0284051	0.0946835	0.22724	0.0662785	0.0757468	0.0662785	0.250911	0.165696	0.118354	0.0189367	0.0426076	0.00473418	0.0236709	0.00473418	0.241443	0.0899493	0.108886
norank_Helicobacteraceae	0	0	0	0	0	0	0	0	0	0	0	0.0426076	0	0	0	0	0	0	0	0	0	0	0	0	0	0	0	0	0	0	0	0	0
Lachnospira	0	0	0.00946835	0	0	0	0	0	0	0.0284051	0	0	0	0	0	0.0142025	0	0	0	0	0	0	0	0.00473418	0	0	0	0	0.00473418	0	0	0	0
Dongia	0	0.0662785	0	0	0	0	0	0	0	0	0.274582	0	0	0.00473418	0	0.0189367	0.00946835	0	0	0	0	0	0	0	0	0.0142025	0	0	0.118354	0	0	0	0
Tenacibaculum	4.08086	2.04043	4.06192	0	0	0	0	0	0	6.54263	0.359797	0.582304	0.492354	1.34451	1.98362	0.132557	0.142025	0.236709	1.47233	0.378734	0.302987	0.724329	0.932633	0.875823	0.837949	0.506557	0.31719	0.0757468	1.98835	0.20357	5.33068	5.87985	1.2877
SM1A02	0	0.156228	0.00473418	0.00473418	0.00473418	0.00946835	0	0	0	0.0378734	0.525494	0.00473418	0.0142025	0.151494	0	0.00473418	0.0142025	0.0142025	0.0142025	0	0.00946835	0.00946835	0.00473418	0.142025	0.00473418	0.0189367	0.0473418	0.0142025	0.222506	0.0568101	0	0.0284051	0.00473418
Neochlamydia	0	0	0	0	0	0	0	0	0	0	0.0236709	0	0	0	0	0	0	0	0	0	0	0	0	0	0	0	0	0	0.0189367	0	0	0	0
norank_TM6_Dependentiae	0.0615443	0.0426076	0.0378734	0	0	0	0	0	0	0.610709	0.137291	0.0757468	0.0568101	0.265114	0.127823	0.00473418	0.00473418	0.0189367	0.00946835	0	0.00473418	0.0189367	0.0710126	0.0189367	0.0568101	0.0378734	0.00473418	0.00473418	0.0236709	0.0520759	0.0142025	0.0473418	0.0142025
Acholeplasma	0	0	0	0	0	0	0	0	0	0	0	0.0236709	0	0	0	0	0	0	0	0	0	0	0	0	0	0	0	0	0	0	0	0	0
Lautropia	0.00946835	0	0	0	0	0	0	0	0	0.0378734	0	0	0.0142025	0.0236709	0.0946835	0.00473418	0	0	0	0	0	0	0.00473418	0.00473418	0.00946835	0.0189367	0.0236709	0.00946835	0	0.0236709	0.0473418	0	0
unclassified_Alphaproteobacteria	0.151494	0.231975	0.26038	0	0	0	0	0	0	0.160962	0.0142025	0.160962	0.0946835	0.0568101	0.279316	0.0142025	0	0.0378734	0.0426076	0.0473418	0.0852152	0.00946835	0.00946835	0.0899493	0.0284051	0.0615443	0.0331392	0.00473418	0	0.0142025	0.288785	0.0899493	0.0899493
Haemophilus	0.108886	0.293519	0	0	0	0	0	0	0	1.06046	0.0852152	0	0.184633	0.563367	9.61985	0.123089	0.118354	0.127823	0.156228	0.179899	0.231975	0.080481	0.22724	0.407139	0.445013	0.852152	0.629645	0.11362	0.108886	0.411873	0.208304	0.132557	0.123089
Opitutus	0	0.00946835	0	0	0	0	0	0	0	0	0	0.00946835	0.00946835	0.0331392	0	0	0	0	0	0	0	0	0	0	0	0	0	0.00946835	0.00473418	0.0473418	0	0	0.00473418
Mycoplasma	0.0189367	0.0899493	0.0473418	0	0	0	0	0	0	0.0426076	0.00946835	16.2098	4.45013	0.246177	0.0520759	0	0	0.00473418	0	0.0142025	0	0	0	0	0.0142025	0.00473418	0.00473418	0	0.0331392	0	0.00473418	0	0
Lewinella	0.0520759	0.123089	0.0757468	0	0	0.00946835	0	0	0	0.0994177	0.0142025	0	0.0331392	0.0142025	0.00946835	0	0	0.0284051	0	0.00473418	0.00473418	0.00473418	0.00473418	0.0284051	0.00473418	0	0	0	0.00473418	0	0.0331392	0	0.0189367
norank_JG30-KF-CM45	0	0.0473418	0.0142025	0	0	0	0	0	0	0.0426076	0.463949	0.0710126	0.0473418	0.26038	0	0	0.0189367	0.00473418	0	0.00473418	0.00473418	0	0.00473418	0	0.0236709	0.0331392	0	0.0189367	0.222506	0.0662785	0	0	0
[Ruminococcus]_gnavus_group	0	0	0.0142025	0	0	0	0	0	0	0	0	0	0.00946835	0.0284051	0	0.0520759	0	0.00473418	0	0	0	0	0	0	0	0	0	0	0	0	0	0.0189367	0
norank_028H05-P-BN-P5	0	0.0284051	0.0142025	0	0	0	0	0	0	0	0.00473418	0	0	0	0	0	0.00473418	0	0.00946835	0	0	0	0	0.00946835	0.00473418	0	0	0	0	0	0.00473418	0	0
Ohtaekwangia	0	0	0	0	0	0	0	0	0	0.0520759	0	0	0	0	0	0	0	0	0	0	0	0	0	0	0	0	0	0	0	0	0	0	0
Butyricimonas	0	0	0	0	0	0	0	0	0	0	0	0	0	0.00473418	0	0	0	0	0	0	0	0	0	0.00473418	0	0	0	0	0	0	0	0	0
unclassified_Anaplasmataceae	0.0189367	21.3795	0.00473418	0	0	0	0	0	0	0.383468	0	0	0	1.6617	0.0284051	0	0	0	0	0	0	0	0	0	0	0	0	0	1.82266	0.0189367	0.0757468	0	0
Raoultella	0.00473418	0.0520759	0.132557	0	0	0	0	0	0	0.123089	0	0.241443	0.00946835	0	0.0189367	0.00473418	0.00473418	0	0.00946835	0.00946835	0.0189367	0.00473418	0.00473418	0.00473418	0.0142025	0.0142025	0.0142025	0.00473418	0	0	0.00946835	0.0615443	0.00946835
[Ruminococcus]_torques_group	0	0	0	0	0	0	0	0	0	0	0	0	0	0.0142025	0	0	0	0	0	0	0	0	0	0.00946835	0.00946835	0	0	0	0	0	0	0	0
norank_BIrii41	0	0	0	0	0	0	0	0	0	0.0284051	0	0.0189367	0	0	0	0	0	0	0	0	0	0	0	0	0	0	0	0	0	0	0	0	0
norank_B1-7BS	0	0	0	0	0	0	0	0	0	0	0	0	0	0	0	0	0	0	0	0	0	0	0	0	0	0	0	0	0	0	0	0.0331392	0
Pseudovibrio	0	0	0	0	0	0	0	0	0	0	0	0	0	0	0	0	0	0	0.00473418	0.00473418	0	0	0	0	0	0	0.00473418	0	0	0	0	0	0
Cocleimonas	0	0.00946835	0	0	0	0	0	0	0	0.0426076	0	0	0.00473418	0	0.00946835	0	0	0	0	0	0	0	0	0	0	0	0	0	0	0	0	0	0
norank_SS1-B-06-26	0	0.0284051	0.0331392	0	0	0	0	0	0	0	0	0	0	0	0	0	0	0	0	0	0	0	0	0	0	0	0	0	0	0	0	0	0
Halomonas	0.0284051	0.0236709	0.0142025	0	0	0	0	0	0	0.00473418	0	0	0	0.00473418	0.00473418	0	0	0	0	0	0	0	0	0	0	0	0	0	0	0	0	0.0142025	0
Dechloromonas	0	0.00473418	0	0	0	0	0	0	0	0	0.0142025	0	0	0.0142025	0.0284051	0	0	0	0	0.00473418	0	0	0	0	0	0.00473418	0	0	0.00473418	0	0	0	0
Aquicella	0	0	0	0	0	0	0	0	0	0	0	0	0.0142025	0	0	0	0	0	0	0	0	0	0	0	0	0	0	0.00473418	0	0	0	0	0
Nitrospira	0	0.0331392	0	0	0.00473418	0	0	0	0	0.0378734	0.407139	0.00473418	0.449747	1.76585	0.00946835	0.00946835	0.080481	0	0	0	0.0142025	0	0	0	0.0615443	0.184633	0.0284051	0.288785	0.118354	0.463949	0	0.0284051	0.0520759
Stenotrophomonas	0	0	0	0	0	0	0	0	0	0	0	0	0.0142025	0.0378734	0	0	0.00473418	0	0	0	0	0	0	0	0	0	0	0	0	0.0189367	0	0	0
Dialister	0	0	0	0	0	0	0	0	0	0.0662785	0	0	0	0	0.0142025	0.00473418	0	0	0	0	0	0	0	0	0	0	0	0	0	0	0	0	0
norank_Flavobacteriaceae	0	0.620177	0.0284051	0	0	0	0	0	0	0.0426076	0.00473418	0.0710126	0.0142025	0.0426076	0.0899493	0	0.00473418	0.00946835	0.00473418	0.00473418	0.00473418	0.00473418	0.0331392	0.459215	0.00473418	0	0	0	0	0	0.00946835	0.0520759	0.0236709
Pusillimonas	0	0.00473418	0.00473418	0	0	0	0	0	0	0.0236709	0	0	0.00473418	0	0.0142025	0	0	0	0.00473418	0	0	0	0	0	0.00473418	0	0	0	0	0	0	0	0.00946835
NS3a_marine_group	0.080481	0.0284051	0.17043	0	0	0	0	0	0	0.118354	0.293519	0	0.0142025	0	0.421342	0	0	0.00473418	0.00473418	0	0.00473418	0.0378734	0.108886	0.0473418	0.0236709	0.0142025	0.00473418	0.00473418	0	0.0662785	0.0331392	0.0236709	0.0946835
unclassified_Phycisphaerales	0	0	0	0	0	0	0	0	0	0	0	0	0	0	0.00473418	0	0	0	0	0	0	0	0	0	0	0	0	0	0	0	0	0	0
Actinomyces	0.00946835	0.00946835	0	0	0	0	0	0	0	0.0757468	0.00473418	0	0	0.0473418	0.492354	0.00473418	0.0142025	0.0142025	0.00473418	0.0189367	0.00946835	0	0.00473418	0.0520759	0.00473418	0.118354	0.0520759	0	0.00946835	0.0520759	0.0236709	0	0.00473418
norank_Fimbriimonadaceae	0	0	0	0	0	0	0	0	0	0	0	0	0.0378734	0.0473418	0	0	0	0	0	0	0	0	0	0	0.0142025	0	0	0	0	0	0	0	0
Lachnospiraceae_UCG-004	0	0	0	0	0	0	0	0	0	0	0	0	0	0.00473418	0	0.0189367	0	0	0	0	0	0	0	0	0	0	0	0	0	0	0.0236709	0	0
norank_Leptotrichiaceae	0	0.00946835	0	0	0	0	0	0	0	0.0284051	0.00946835	0.0520759	0.00473418	0.0236709	0.0142025	0	0	0	0.00946835	0	0.0142025	0.00946835	0.0142025	0.0946835	0.0236709	0.00473418	0	0	0	0	0	0	0.00946835
norank_Geodermatophilaceae	0	0	0	0	0	0	0	0	0	0	0	0	0	0.0236709	0	0	0	0	0	0	0	0	0	0	0	0	0	0	0	0	0	0	0
Arcobacter	2.54225	0.501823	2.48544	0	0	0	0	0	0	5.69048	0.568101	10.8318	1.8842	1.66643	2.39076	1.75165	55.7449	44.4965	22.7288	7.83506	22.8755	2.02149	10.7276	2.98727	3.44648	2.56592	3.7542	2.01202	1.82739	0.468683	6.28225	4.13294	8.93812
norank_Caldilineaceae	0.00473418	0.0142025	0	0	0	0	0	0	0	0.00473418	0	0	0.0899493	0.402405	0.0236709	0.00473418	0.0378734	0.00946835	0	0	0	0	0	0	0	0.0236709	0	0.0710126	0	0.336126	0	0	0.0142025
Roseburia	0	0	0.00473418	0	0	0	0	0	0	0	0.00473418	0	0	0.00946835	0	0.0142025	0	0	0	0.0142025	0	0	0	0.00473418	0	0.00473418	0.00473418	0	0	0	0	0	0
Thiobacillus	0	0.459215	0	0	0	0	0	0	0	0.127823	3.06301	0.0662785	0.0284051	0.0520759	0.0142025	0.0284051	0.0284051	0.00473418	0.00946835	0.00473418	0	0.00946835	0.00473418	0.0284051	0.00946835	0.127823	0.080481	0.0189367	1.06992	0.0473418	0	0.0520759	0
Turneriella	0	0	0	0	0	0	0	0	0	0	0	0	0.0142025	0.0710126	0.00946835	0.00473418	0.00473418	0.00473418	0	0	0	0	0	0	0	0.00473418	0	0.0142025	0	0.0378734	0	0	0
Hydrogenophaga	0	0	0	0	0	0	0	0	0	0	0.00473418	0	0.0142025	0.0757468	0	0	0.0142025	0	0	0	0	0	0	0	0	0	0	0	0.00946835	0.080481	0	0	0
Mesoflavibacter	0.0284051	0.0946835	0.0378734	0	0.00473418	0	0	0	0	4.00985	0.776405	0.0615443	0.080481	0.0426076	0.856886	0	0	0	0.0142025	0	0.0236709	0.388202	1.01785	0.355063	0.0568101	0.0236709	0.00946835	0	0	0	0	0.0946835	0.0142025
Delftia	0	0.00473418	0.0284051	0	0	0	0	0	0	0.0473418	0.0142025	0.0615443	0	0.0284051	0	0	0	0	0	0	0	0	0	0	0.0331392	0	0	0	0	0	0	0	0
Idiomarina	0.0284051	0.00946835	0.0284051	0	0	0	0	0	0	0	0	0	0	0	0	0	0	0	0	0	0	0	0	0	0	0	0	0	0	0	0	0	0
norank_Rhizobiales	0.00473418	0.0189367	0.0142025	0	0	0	0	0	0	0.00946835	0.00946835	0	0.0236709	0.0378734	0.00473418	0	0	0	0	0	0	0	0	0	0	0	0	0	0	0	0	0	0
norank_Bradymonadales	0.0189367	0.151494	0.0284051	0	0	0	0	0	0	0.179899	0.0568101	0.0331392	0.0142025	0.0331392	0.118354	0.00473418	0	0.0473418	0	0.00473418	0.00473418	0.00473418	0.00473418	0.0710126	0.0142025	0	0.00473418	0	0.0142025	0	0.00473418	0.0142025	0.00946835
unclassified_Hyphomicrobiaceae	0	0	0	0	0	0	0	0	0	0	0	0	0	0	0	0	0	0	0	0	0	0	0	0.0142025	0	0	0	0	0	0	0	0	0
Flavitalea	0	0	0	0	0	0	0	0	0	0	0.00473418	0	0.142025	0.60124	0	0	0	0	0	0.00473418	0	0	0	0	0.00473418	0	0	0.11362	0.00946835	0.184633	0	0	0.00946835
Lysinibacillus	0	0.0378734	0	0	0	0	0	0	0	0	0.0378734	0	0.961038	2.93992	0.0142025	0	0.104152	0.0189367	0	0.00473418	0.00946835	0.00473418	0	0	0.0236709	0.0520759	0.0189367	0.435544	0.00473418	0.700658	0.00946835	0	0.0331392
norank_Marinilabiaceae	1.98362	7.41372	14.1126	0	0	0	0	0	0	0.823747	0.0615443	0.0710126	3.37073	0.534962	0.790607	7.57942	1.93154	9.22691	4.73418	7.48	12.3893	4.52587	6.68466	3.71633	1.22615	1.05099	1.7043	3.87729	1.08886	0.454481	4.63949	4.22762	1.6901
Methylohalomonas	0.00473418	0	0.00473418	0	0	0	0	0	0	0	0	0	0	0	0	0	0	0	0	0	0	0	0	0	0	0	0	0	0	0	0	0	0
Magnetospira	0.00473418	0.0142025	0	0	0	0	0	0	0	0.00473418	0.00473418	0	0	0	0.00473418	0	0	0	0	0	0	0	0	0.00473418	0.00946835	0	0	0	0	0	0	0	0
Tumebacillus	0	0.00946835	0	0	0	0	0	0	0	0	0	0	1.4818	4.26549	0.0189367	0.00946835	0.165696	0.0284051	0	0	0	0	0.00473418	0	0.0946835	0	0.0378734	0.65805	0	0.908962	0.0142025	0	0.080481
Massilia	0	0	0	0	0	0	0	0	0	0	0.00946835	0.00473418	0.00473418	0	0	0	0	0	0	0	0	0	0.00473418	0	0.0568101	0	0.00946835	0	0	0	0	0	0.00946835
unclassified_Deltaproteobacteria	0.00473418	0.250911	0.0662785	0	0	0	0	0	0	0.0236709	0.0378734	0	0.00473418	0.00473418	0.00946835	0	0.0189367	0	0.0331392	0	0	0	0	0.0142025	0	0.00946835	0	0	0.0520759	0	0	0.0426076	0.00473418
Rhodopseudomonas	0	0.0189367	0.0331392	0	0	0	0	0	0	0.00473418	0.0378734	0.104152	0.0284051	0.0331392	0	0.00473418	0.00946835	0.00473418	0	0	0	0	0.00473418	0	0	0	0	0.00946835	0.0284051	0.0331392	0.0189367	0	0
Crenothrix	0	0	0	0	0	0	0	0	0	0	0	0	0	0	0	0	0	0	0	0	0	0	0	0	0	0.0284051	0	0	0	0	0	0	0
norank_Ruminococcaceae	0	0	0	0	0	0	0	0	0	0.00946835	0	0	0	0	0	0	0	0	0	0	0	0	0	0	0	0	0	0	0	0	0	0	0
Blautia	0.0189367	0.0568101	0	0	0	0	0	0	0	0.132557	0.00473418	0.0378734	0	0.17043	0	0.0189367	0	0.00946835	0	0.0142025	0	0.00946835	0	0	0.0568101	0.080481	0.0142025	0	0	0.00473418	0.00946835	0	0.0189367
Pseudohongiella	0	0.00473418	0	0	0	0	0	0	0	0	0.00473418	0	0	0	0.0189367	0	0	0.0142025	0	0	0	0	0	0.00473418	0	0	0	0	0	0	0	0	0
Steroidobacter	0	0.0331392	0	0	0	0	0	0	0	0	0	0	0.189367	0.449747	0	0	0.0189367	0.00473418	0	0	0	0	0	0	0.0142025	0	0	0.0994177	0	0.0899493	0	0	0
Phaeodactylibacter	0	0.0378734	0	0.0852152	0.0946835	0.0331392	0	0	0	0.0378734	0.146759	0.0473418	0	0.00473418	0.0142025	0	0	0.00473418	0	0	0	0	0	0	0	0.00473418	0	0	0.0473418	0.00473418	0	0	0
unclassified_Hyphomonadaceae	0.0189367	0.0473418	0.0662785	0	0	0	0	0	0	0.0757468	0.0142025	0.0189367	0	0.0284051	0.0236709	0	0	0.00473418	0	0	0	0	0.00946835	0.00473418	0.00473418	0	0	0	0.00473418	0	0.00473418	0	0.00473418
PAUC26f	0	0	0	0	0	0	0	0	0	0	0	0	0.00473418	0.0284051	0	0	0	0.00473418	0	0	0	0	0	0	0	0	0	0.00473418	0	0	0	0	0
Terrimicrobium	0	0.00946835	0	0	0	0	0	0	0	0	0.0189367	0	0	0	0.00473418	0	0	0	0	0	0	0	0	0	0	0	0.00473418	0	0.00946835	0	0	0	0
Crocinitomix	0	0	0	0	0	0	0	0	0	0.0615443	0	0	0	0	0	0	0	0	0	0	0	0	0	0	0	0	0	0	0	0	0	0	0
norank_Bacteroidetes_vadinHA17	0	0	0	0	0	0	0	0	0	0.0473418	0.0757468	0	0.00946835	0	0	0.00946835	0	0	0	0	0	0.00473418	0	0.00946835	0	0.0378734	0	0	0.0142025	0	0.0520759	0.0236709	0.00473418
norank_Sandaracinaceae	0	0.0189367	0.00473418	0	0	0	0	0	0	0	0.00473418	0.0331392	0	0	0.0189367	0	0	0	0	0	0	0	0	0	0	0	0	0	0	0	0	0	0
Succinivibrio	0	0	0	0	0	0	0	0	0	0.0852152	0	0	0	0	0	0	0	0	0	0	0	0	0	0	0	0	0	0	0	0	0	0	0
Arenimonas	0	0.0142025	0	0	0	0	0	0	0	0.0236709	0.00473418	0	0.0236709	0.0662785	0	0	0	0	0	0	0.0142025	0	0	0	0	0	0	0.00473418	0	0.0189367	0.00473418	0	0
Sphingopyxis	0.0142025	0.0284051	0.00946835	0	0	0	0	0	0	0.0426076	0.0189367	0.0189367	0.123089	0.350329	0.00473418	0	0.00473418	0.00473418	0	0	0	0	0	0	0	0	0	0.0473418	0.00473418	0.0520759	0	0	0
Prevotella_6	0	0	0	0	0	0	0	0	0	0	0	0	0	0	0.0236709	0	0	0	0	0	0	0	0	0	0	0	0	0	0	0	0	0	0
norank_C10-SB1A	0	0	0	0	0	0	0	0	0	0	0	0	0.00946835	0.0189367	0	0	0	0	0	0	0	0	0	0	0	0.0378734	0	0	0	0	0	0	0
norank_Obscuribacterales	0	0.0236709	0	0	0	0	0	0	0	0.00473418	0.492354	0.0284051	0.0473418	0.104152	0	0.00473418	0.00473418	0	0	0	0	0	0	0.00946835	0	0.0142025	0.00946835	0.00473418	0.208304	0.0662785	0	0	0
Alloprevotella	0	0	0.0189367	0	0	0	0	0	0	0	0	0.00946835	0	0	0	0	0	0	0	0	0	0	0	0	0	0	0	0	0	0.00946835	0	0.00946835	0
Rubellimicrobium	0	0	0.0189367	0	0	0	0	0	0	0	0.00473418	0	0	0	0	0	0	0	0	0	0	0	0	0	0	0	0	0	0	0	0	0	0
Marinifilum	0.463949	6.46688	8.53572	0	0	0	0	0	0	0.345595	0.00946835	0.0520759	0.392937	0.123089	0.312456	0.0378734	0.0568101	0.198835	0.142025	0.0615443	0.0568101	0.0662785	0.653316	0.0615443	4.3081	0.165696	0.080481	0.0378734	0.156228	0.0189367	0.534962	0.402405	0.146759
unclassified_Simkaniaceae	0	0.00946835	0	0	0	0	0	0	0	0	0.0473418	0	0.179899	0.667519	0	0.0142025	0.0378734	0	0	0	0	0	0	0	0.00946835	0	0.0189367	0.0946835	0.0189367	0.175165	0	0	0
Taibaiella	0	0	0	0	0	0	0	0	0	0	0	0	0.00473418	0.0757468	0	0	0	0	0	0	0	0	0	0	0	0	0	0.00473418	0	0.0189367	0	0	0.00473418
Solirubrobacter	0	0	0.0189367	0	0	0	0	0	0	0	0	0.279316	0	0	0	0	0	0.00473418	0	0	0	0	0.00473418	0	0	0	0	0	0	0	0	0	0
Mucispirillum	0	0.00473418	0	0	0	0	0	0	0	0	0	0.0757468	0	0	0	0	0	0	0	0	0	0	0	0	0	0	0	0	0	0	0	0	0
Loktanella	0.00473418	0.0473418	0	0	0	0	0	0	0	0.00473418	0	0.0142025	0	0	0	0.00473418	0.00473418	0	0	0	0	0	0	0	0	0	0	0	0	0	0	0	0
norank_MSB-1E8	0	0	0	0	0	0	0	0	0	0	0	0	0	0.00946835	0	0	0	0	0.00473418	0	0	0	0	0	0	0	0	0	0	0	0	0	0
unclassified_Anaerolineaceae	0	0	0	0	0	0	0	0	0	0	0.00946835	0	0	0	0	0.00473418	0	0	0	0	0	0	0	0	0	0.00473418	0	0	0.00946835	0	0	0	0
Aeromonas	0	0.00473418	0.00473418	0	0	0	0	0	0	0.0236709	0	0.0142025	0.00473418	0	0	0	0.00473418	0	0	0	0	0	0	0	0.00473418	0	0	0	0	0	0	0	0
Psychrobium	0.0426076	0.0189367	0.0899493	0	0	0	0	0	0	0	0.00473418	0	0	0	0	0	0	0	0	0	0	0	0	0	0	0	0	0	0	0	0	0	0
Lutibacter	0.00473418	0.184633	0.0236709	0	0	0	0	0	0	0.0284051	0	0	0.0142025	0.00473418	0.0236709	0	0	0.00473418	0	0.00473418	0.00473418	0	0.00473418	0	0	0	0	0	0.00473418	0	0.00946835	0.00946835	0
Nubsella	0	0.00473418	0	0	0	0	0	0	0	0	0	0	0	0	0	0	0	0	0	0	0	0	0	0	0.00946835	0.00473418	0	0	0	0	0	0	0
Prevotella_9	0	0	0.00946835	0	0	0	0	0	0	0.899493	0.00473418	0.0331392	0	0.00473418	0	0	0	0	0	0	0	0	0	0	0.00946835	0.00946835	0	0.00473418	0	0	0.0378734	0.0189367	0.0284051
norank_Draconibacteriaceae	0	0	0	0	0	0	0	0	0	0	0.0142025	0	0.00946835	0.0189367	0.0331392	0	0	0	0	0	0	0	0	0	0	0	0	0	0.00473418	0	0.0236709	0.0142025	0
Parvibaculum	0	0	0	0	0	0	0	0	0	0	0	0	0.0378734	0.11362	0.00473418	0	0.00946835	0	0	0	0	0	0	0	0	0	0	0.00473418	0.00473418	0.0284051	0	0	0
Oligoflexus	0	0.0142025	0	0	0	0	0	0	0	0	0	0	0	0	0	0	0	0	0	0	0	0	0	0	0	0	0	0.00946835	0	0.00946835	0	0	0
norank_Planctomycetaceae	0	0	0	0	0	0	0	0	0	0	0.0757468	0	0	0.0284051	0	0	0	0	0	0	0	0	0	0	0	0	0	0.00473418	0.0378734	0	0	0	0
BD1-7_clade	0	0	0.00473418	0	0	0	0	0	0	0	0	0.00473418	0	0	0	0	0	0	0	0	0	0	0	0	0	0.0331392	0	0	0	0	0	0	0
Winogradskyella	0.0568101	0.198835	0.208304	0	0	0	0	0	0	0.0142025	0.0142025	0	0	0.00473418	0.0284051	0	0.00473418	0	0.00946835	0	0	0.00473418	0.0236709	0.0426076	0.00473418	0	0	0	0	0	0.00946835	0	0.00473418
Ruminococcaceae_UCG-005	0	0	0	0	0	0	0	0	0	0	0	0	0	0.00946835	0	0	0	0	0	0	0	0	0	0	0	0	0.0236709	0	0	0.00473418	0	0	0.0142025
Ruminococcaceae_UCG-002	0	0.0142025	0	0	0	0	0	0	0	0.0378734	0	0	0	0.0142025	0.0284051	0	0	0	0	0	0	0	0.00946835	0	0.00473418	0.0142025	0	0	0	0	0	0.0142025	0
norank_NS9_marine_group	0.0236709	0.828481	0.00473418	0	0	0	0	0	0	0.160962	7.76405	0	3.95304	11.2295	0.0142025	0.104152	0.359797	0.0568101	0.0142025	0.0236709	0.0142025	0	0.0236709	0.0284051	0.246177	0.146759	0.175165	1.78952	2.21086	2.76949	0.00946835	0.00473418	0.104152
Anaeroglobus	0	0	0	0	0	0	0	0	0	0	0	0	0	0	0.0378734	0	0	0	0	0	0	0	0	0.00946835	0	0	0	0.00473418	0	0	0	0	0
norank_DA111	0	0	0	0	0	0	0	0	0	0	0.00473418	0	0.0284051	0.0189367	0.0142025	0	0	0.00473418	0	0	0	0	0	0	0.00473418	0	0	0.00946835	0	0.0378734	0	0	0
unclassified_Propionibacteriaceae	0	0	0	0	0	0	0	0	0	0	0	0.0189367	0	0	0	0	0	0	0	0	0	0	0	0	0	0	0	0	0	0	0	0	0
norank_SR1_Absconditabacteria	0	0.0142025	0	0	0	0	0	0	0	0	0.0331392	0	0.0378734	0.00946835	0	0.00473418	0.00946835	0	0	0	0	0	0	0	0	0.0426076	0	0.0189367	0.0142025	0	0	0	0.00946835
Pelomonas	0	0.0331392	0.0662785	0	0	0	0	0	0	0.0378734	0.00473418	0.397671	0.0142025	0.0189367	0.0142025	0.00946835	0.00473418	0	0.0189367	0.00946835	0.0189367	0	0.00946835	0.0284051	0.0236709	0.00473418	0	0	0	0	0.00473418	0.0426076	0.0142025
Rhizobium	0.00473418	0.0189367	0.0236709	0	0	0	0	0	0	0.0189367	0.00473418	0.123089	0	0.0142025	0	0.00473418	0	0.00473418	0	0.00473418	0.00473418	0	0.00473418	0.00473418	0	0	0	0.00473418	0.00473418	0.0189367	0.00946835	0	0
unclassified_Rhodospirillaceae	0	0.00473418	0	0	0	0	0	0	0	0	0	0	0.0426076	0	0.00946835	0	0	0	0	0	0	0	0	0	0	0	0	0	0	0	0	0	0.00473418
norank_Sporichthyaceae	0	0	0.00473418	0	0	0	0	0	0	0	0.00473418	0.0189367	0	0	0	0	0	0	0	0	0	0	0	0	0	0	0	0	0	0	0	0	0
Janibacter	0	0.0189367	0.0378734	0	0	0	0	0	0	0	0.00946835	0.0189367	0.0284051	0.0142025	0.0142025	0.00473418	0	0	0.00946835	0	0.00473418	0.00473418	0	0	0	0	0	0	0	0.00946835	0.00473418	0	0
Blvii28_wastewater-sludge_group	0	0	0	0	0	0	0	0	0	0	0	0	0	0	0	0	0	0	0	0	0	0	0	0	0	0	0.00946835	0	0	0	0	0	0.00473418
norank_Armatimonadetes	0	0.0236709	0	0	0	0	0	0	0	0	0.00473418	0	0.269848	1.19301	0	0	0.0189367	0.00946835	0	0	0	0	0	0	0.00473418	0	0.00473418	0.213038	0.00473418	0.298253	0.0142025	0	0.0142025
norank_NS11-12_marine_group	0	0	0	0	0	0	0	0	0	0	0	0	0.0615443	0.0899493	0	0	0.0142025	0	0	0	0	0	0	0	0	0	0	0.0284051	0	0.0331392	0.0142025	0	0
norank_Alphaproteobacteria_Incertae_Sedis	0.0236709	0.0520759	0.0662785	0	0	0	0	0	0	0.0142025	0	0.0426076	0.00946835	0	0.00946835	0	0	0	0	0.0142025	0.00946835	0	0	0.00946835	0	0	0	0	0	0	0.0236709	0.00473418	0.00473418
Leptolinea	0	0.0852152	0	0	0	0	0	0	0	0	0.331392	0	0	0	0	0.0236709	0.00473418	0	0.00473418	0.0142025	0	0	0.00946835	0	0	0	0	0	0.142025	0	0	0	0
Kangiella	0	0.0284051	0	0	0	0	0	0	0	0	0	0	0	0	0.00946835	0	0	0	0	0	0	0	0	0	0	0.00473418	0	0	0	0	0	0	0
Pseudobacteriovorax	0.00473418	0.00473418	0.00473418	0	0	0	0	0	0	0.0189367	0	0	0	0	0	0	0	0	0	0	0	0	0	0	0	0	0	0	0	0	0	0	0
Subdoligranulum	0.00473418	0.00473418	0	0	0	0	0	0	0	0.00946835	0	0	0	0.0378734	0	0.00946835	0	0	0	0	0.00473418	0	0	0.00473418	0.0615443	0	0.00473418	0	0	0	0.00473418	0	0.00473418
Nitratireductor	0.00946835	0	0.00946835	0	0	0	0	0	0	0.231975	0.0378734	0.0378734	0.0568101	0.0284051	0.0615443	0.0142025	0.00946835	0.0426076	0.104152	0.0426076	0.0473418	0.00473418	0.0236709	0.00946835	0.0142025	0.00473418	0.0142025	0	0.00473418	0	0.184633	0.231975	0.0946835
Dinghuibacter	0	0	0	0	0	0	0	0	0	0	0.00473418	0	0	0.0189367	0	0	0	0	0	0	0	0	0	0	0	0	0	0	0	0	0	0	0
Muricauda	0.179899	0.127823	0.104152	0	0	0	0.208304	0.302987	0.20357	0.0189367	0.0189367	0	0.0331392	0.0426076	0.0520759	0.00473418	0	0.00473418	0.0189367	0.0236709	0.0142025	0	0	0.123089	0.0236709	0.00946835	0.0142025	0	0.00946835	0	0.00946835	0.0331392	0
norank_WWE3	0	0	0	0	0	0	0	0	0	0	0.0473418	0	0	0	0	0	0	0	0	0	0	0	0	0	0	0	0	0	0.0331392	0	0	0.0284051	0
unclassified_Actinobacteria	0	0	0	0	0	0	0	0	0	0	0	0.0426076	0	0	0	0	0	0	0	0	0	0	0	0	0	0	0	0	0	0	0	0	0
norank_Gallionellaceae	0	0	0	0	0	0	0	0	0	0	0	0	0	0.00473418	0	0	0	0	0	0	0	0	0	0	0	0	0	0	0	0	0	0	0
Sulfitobacter	0.00473418	0.0473418	0.0142025	0	0	0	0	0	0	0.0994177	0	0.0426076	0.0142025	0.00473418	0.0142025	0.00473418	0.00473418	0.00473418	0.00473418	0.00473418	0	0	0.00946835	0	0.00473418	0.00946835	0	0	0.00473418	0	0	0.0142025	0.00473418
unclassified_Gemmatimonadaceae	0	0	0	0	0	0	0	0	0	0	0	0.0189367	0	0	0	0	0	0	0	0	0	0	0	0	0	0	0	0	0	0	0	0	0
Leptolyngbya	0	0	0	0	0	0	0	0	0	0	0	0	0	0	0	0	0	0	0	0	0	0	0	0	0	0	0	0	0	0	0.0236709	0	0
Oleibacter	0	0.0189367	0	0	0	0	0	0	0	0	0	0	0	0	0	0	0	0	0	0	0	0	0.00473418	0	0	0	0	0	0	0	0	0	0
norank_JG37-AG-20	0	0.0236709	0	0	0	0	0	0	0	0.0426076	0.284051	0	0	0.00473418	0	0	0.00473418	0	0	0	0	0.00473418	0.00473418	0	0	0	0.00946835	0	0.0899493	0	0	0	0
Terrimonas	0	0	0	0	0	0	0	0	0	0.0236709	0.184633	0.00946835	0.250911	0.880557	0	0.00473418	0.0331392	0.00473418	0	0	0	0	0	0	0.0189367	0	0.0189367	0.146759	0.0615443	0.165696	0	0	0
norank_Thiotrichaceae	0	0	0	0	0	0	0	0	0	0	0	0	0	0	0	0	0	0	0	0	0	0	0	0	0.00473418	0	0	0	0	0	0	0	0
11-24	0	0	0	0	0	0	0	0	0	0	0	0	0.0284051	0.0520759	0	0	0.00473418	0	0	0.00473418	0	0	0	0	0	0.0331392	0	0.0142025	0	0.00946835	0	0	0.00473418
Litoreibacter	0.00473418	0.0710126	0.0189367	0	0	0	0	0	0	0.279316	0.00473418	0.0284051	0.0378734	0.0568101	0.0662785	0	0	0.00473418	0.0142025	0.00473418	0.00946835	0	0.00473418	0	0.0142025	0	0	0	0.00473418	0	0.0378734	0.0189367	0.0236709
norank_DEV007	0	0.00473418	0.00946835	0	0	0	0	0	0	0.00473418	0	0	0	0.00473418	0	0	0	0.00473418	0	0.00473418	0	0	0	0.00473418	0.00473418	0	0	0	0	0	0	0	0
norank_JG30-KF-CM66	0	0	0	0	0	0	0	0	0	0.0378734	0	0	0.0189367	0.080481	0	0	0	0	0	0	0	0	0	0	0	0	0	0	0	0.0331392	0	0	0
Chroococcidiopsis	0	0	0	0	0	0	0	0	0	0	0	0	0	0	0.127823	0	0	0	0	0	0	0	0	0	0	0	0	0	0	0	0.0236709	0	0
unclassified_Methylobacteriaceae	0	0	0	0	0	0	0	0	0	0	0	0.0426076	0	0	0	0	0	0	0	0	0	0	0	0	0	0	0	0	0	0	0	0	0
norank_SM2D12	0.0994177	0.0426076	0.0757468	0	0	0	0	0	0	0.0852152	0.118354	0.0236709	0.0426076	0.137291	0.0142025	0.0142025	0.00473418	0.0236709	0.00946835	0.00946835	0.00946835	0.0142025	0.00473418	0.00473418	0	0	0	0.0189367	0.0520759	0.0142025	0.0284051	0.0662785	0.0142025
Modestobacter	0	0	0	0	0	0	0	0	0	0.0331392	0	0.0142025	0	0	0	0	0.00473418	0	0	0	0	0	0	0	0	0	0	0	0	0	0	0	0
Sphingomonas	0	0.0520759	0.0568101	0.00473418	0	0	0	0	0.00946835	0.0284051	0.0568101	0.416607	0.00946835	0.0852152	0.0331392	0.00946835	0.00946835	0.00473418	0.00946835	0.00473418	0	0	0	0.00946835	0.0284051	0.0568101	0.0189367	0.00946835	0.0284051	0.0284051	0	0.0615443	0.0331392
Klebsiella	0	0.00473418	0.0236709	0	0	0	0	0	0	0.0520759	0.0189367	0.0710126	0.00946835	0.0284051	0	0.0142025	0	0	0	0	0.00473418	0.00473418	0	0	0.0520759	0	0.00946835	0	0.00473418	0.00473418	0.00946835	0.00473418	0
norank_Arenicellaceae	0	0.00946835	0	0	0	0	0	0	0	0.0142025	0	0.00473418	0	0	0.0142025	0	0	0	0	0.00473418	0	0	0.00473418	0	0	0	0	0	0	0	0	0	0
Bacillus	0.00473418	0.0142025	0.0236709	0	0	0	0	0	0	0.0378734	0.340861	0.198835	0.577569	1.76585	0.0284051	0.0378734	0.0757468	0.00946835	0.0142025	0.00473418	0	0.00473418	0	0.0142025	0.132557	0.151494	0.0568101	0.293519	0.104152	0.501823	0.0757468	0.0473418	0.104152
Haloferula	0.0236709	0.0236709	0.0331392	0	0	0	0	0	0	0.0568101	0.00946835	0.0236709	0	0.0142025	0	0	0.00946835	0	0	0.00946835	0.0189367	0	0.0189367	0.00946835	0.0236709	0	0	0	0	0	0.0615443	0.00473418	0.0284051
Ponticaulis	0	0	0	0	0	0	0	0	0	0.00946835	0	0	0	0.00473418	0	0	0	0	0	0	0	0	0	0	0.00473418	0	0	0	0.00473418	0	0	0	0
Sulfurovum	0.00473418	0	0	0	0	0	0	0	0	0	0	0.0189367	0	0	0	0	0	0	0	0	0	0	0	0	0	0	0	0	0	0	0	0	0
Lactobacillus	0.00473418	0.0473418	0.142025	0	0	0	0	0	0	0.284051	0.11362	0.440278	0.0331392	0.0615443	0.142025	0	0.0142025	0.00473418	0	0.00473418	0.00473418	0.00473418	0.0236709	0.00946835	0.0236709	0.0284051	0.0426076	0.00473418	0.0426076	0.0142025	0.0662785	0.0284051	0.0284051
norank_Lachnospiraceae	0	0	0.00946835	0	0	0	0	0	0	0	0	0.0236709	0	0	0	0	0	0	0	0	0	0	0	0	0	0	0	0	0	0	0	0	0
unclassified_Sphingomonadales	0	0.11362	0.0236709	0	0	0	0	0	0	0.0284051	0	0.00946835	0	0.00946835	0	0	0.0189367	0	0.00946835	0	0	0	0	0.00473418	0	0	0	0	0	0	0	0	0
norank_Prevotellaceae	0	0	0	0	0	0	0	0	0	0.00946835	0	0	0	0	0	0	0	0	0	0	0	0	0	0	0	0	0	0	0	0	0	0	0
Perlucidibaca	0	0	0	0	0	0	0	0	0	0	0	0	0.00946835	0.0284051	0	0	0.00473418	0	0	0	0	0	0	0.0189367	0	0	0	0	0	0.00946835	0	0	0
Emcibacter	0.0284051	0.137291	0.0426076	0	0	0	0	0	0	0.0520759	0.0331392	0.0473418	0.0473418	0.0473418	0.0568101	0.00946835	0	0.0662785	0.00473418	0.00473418	0.00473418	0.0189367	0.0284051	0.142025	0.00473418	0	0.00946835	0	0	0	0.00946835	0	0.00946835
Pseudoteredinibacter	0.0852152	0.00473418	0.0189367	0	0	0	0	0	0	0.00473418	0	0.00946835	0	0.00473418	0.00946835	0	0	0	0.00473418	0	0	0	0	0	0	0.00473418	0.00473418	0	0	0	0.00473418	0	0.00473418
Skermanella	0	0	0.0142025	0	0	0	0	0	0	0	0	0.0757468	0	0	0	0	0	0	0	0	0	0	0	0	0	0	0	0	0	0	0	0.00473418	0
norank_JTB215	0.0520759	0.91843	1.45339	0	0	0	0	0	0	0	0	0	0.00473418	0.0189367	0	0	0	0	0	0	0	0	0	0	0.17043	0.156228	0.0710126	0	0	0	0	0	0
Defluviitaleaceae_UCG-011	0	0	0	0	0	0	0	0	0	0.146759	0	0.0426076	0.0236709	0.0189367	0.0378734	0.00946835	0.0236709	0	0.0520759	0.0568101	0.0473418	0.0662785	0.080481	0.0331392	0.0520759	0.0284051	0.0142025	2.05463	0.20357	0.0662785	0.0189367	0.0284051	0.00946835
norank_FBP	0	0	0	0	0	0	0	0	0	0	0	0	0.0142025	0.0710126	0	0	0.00946835	0	0	0	0	0	0	0	0	0	0.00473418	0.00473418	0	0.00946835	0	0	0
Finegoldia	0	0	0	0	0	0	0	0	0	0	0	0.0189367	0	0	0	0	0	0	0	0	0	0	0	0	0	0	0	0	0	0	0	0	0
norank_PHOS-HE36	0	0.00946835	0	0	0	0	0	0	0	0	0.0236709	0	0	0	0	0	0	0	0	0	0	0	0	0	0	0	0	0	0.00946835	0	0	0	0
unclassified_Methylococcales	0	0	0	0	0	0	0	0	0	0.0284051	0	0	0	0	0	0	0	0	0	0	0	0	0	0	0	0	0	0	0	0	0	0	0
norank_MN_122.2a	0	0	0	0	0	0	0	0	0	0	0	0	0	0	0.0520759	0	0	0	0	0	0	0	0	0	0	0	0	0	0	0	0	0	0
Ahrensia	0.123089	0.530228	0.307721	0	0	0	0	0	0	1.08886	0.080481	0.312456	0.198835	0.265114	0.321924	0.0142025	0.0284051	0.0426076	0.213038	0.108886	0.0615443	0.00946835	0.0852152	0.0426076	0.132557	0.0710126	0.00946835	0.00473418	0.0284051	0	0.587038	0.288785	0.288785
Kordia	0	0.00946835	0.00473418	0	0	0	0	0	0	0.00946835	0	0	0.00473418	0	0.00473418	0	0	0.00946835	0.00473418	0	0	0	0	0	0	0	0	0	0	0	0	0	0.00473418
norank_Bacillales	0.00946835	0.00473418	0.00473418	0	0	0	0	0	0	0	0	0	0	0.0142025	0	0	0	0	0	0	0	0	0	0	0	0	0	0.00473418	0	0	0	0	0
unclassified_Chthoniobacterales	0	0	0	0	0	0	0	0	0	0	0.00946835	0	0	0	0	0	0	0	0	0	0	0	0	0	0	0	0	0	0.00946835	0	0	0	0
Thauera	0	0.0189367	0	0	0	0	0	0	0	0.0189367	0.26038	0	0.0142025	0.0189367	0	0.00946835	0	0	0	0	0.00946835	0	0	0	0.0142025	0.0662785	0.00473418	0	0.151494	0.00473418	0	0	0
Methylotenera	0.407139	0.781139	0.790607	0.0142025	0.0189367	0.00473418	0.00473418	0	0.00473418	0.86162	0.118354	0.307721	0.236709	0.165696	0.411873	0.00946835	0.0189367	0.118354	0.104152	0.0899493	0.0426076	0.0189367	0.137291	0.274582	0.146759	0.0520759	0.0568101	0.00946835	0.0142025	0	0.31719	0.179899	0.151494
Truepera	0	0	0	0	0	0	0	0	0	0.0189367	0	0	0.00473418	0.0142025	0	0	0	0	0	0	0	0	0	0	0	0	0	0.00946835	0	0	0	0	0
Reyranella	0	0.0378734	0	0	0	0	0	0	0	0	0.00946835	0.00946835	0.00473418	0.0189367	0	0	0	0	0	0	0	0	0	0	0.00473418	0	0	0.0142025	0.00473418	0.0236709	0	0	0
Weissella	0	0	0.175165	0	0	0	0	0	0	0	0	0.108886	0	0	0	0	0	0	0	0	0	0	0	0	0.00473418	0	0	0	0	0	0	0.00473418	0
unclassified_norank	0.0331392	0.108886	0.0142025	0	0	0	0	0	0	0.165696	0.123089	0.350329	0.0426076	0.0946835	0.0189367	0.00946835	0.0236709	0.00473418	0.0189367	0.0378734	0.0236709	0.0142025	0.0142025	0.0473418	0.0189367	0.0615443	0.0189367	0.00473418	0.0426076	0.0236709	0.080481	0.0568101	0.0568101
norank_Nitrosomonadaceae	0.00946835	0.00946835	0	0	0	0	0	0	0	0	0.0331392	0	0.108886	0.374	0.0236709	0	0.0236709	0.00946835	0	0.00473418	0	0.00473418	0	0	0.0378734	0.00946835	0	0.0710126	0.0142025	0.0662785	0	0	0.00473418
norank_Legionellaceae	0.00473418	0.0142025	0.00946835	0	0	0	0	0	0	0.00473418	0	0	0	0	0	0	0	0	0	0	0	0	0	0	0	0	0	0	0	0	0	0	0
Marixanthomonas	0.00473418	0.00946835	0.00946835	0	0	0	0	0	0	0.0284051	0.00473418	0	0.00946835	0	0.0142025	0	0	0	0.00473418	0	0	0	0.00946835	0.00946835	0.00473418	0	0.00473418	0	0	0	0	0	0
unclassified_Rhodobacteraceae	0.284051	1.94575	0.828481	0.0568101	0.0757468	0.0473418	0.231975	0.222506	0.22724	13.8001	0.710126	1.86053	0.620177	0.714861	3.05354	0.0568101	0.189367	0.724329	0.250911	0.359797	0.355063	0.0710126	0.454481	0.525494	0.449747	0.160962	0.0426076	0.0284051	0.132557	0.0142025	1.03678	0.819012	0.624911
unclassified_Flavobacteriaceae	7.30957	9.70033	10.169	0	0	0	0.0284051	0.0142025	0.0236709	17.7626	1.27823	3.1577	4.28916	3.3802	5.71415	0.473418	0.454481	2.16825	1.5102	1.11253	0.639114	0.620177	1.80372	4.57795	1.94575	0.724329	0.378734	0.0236709	0.284051	0.0568101	2.49491	1.74218	2.39076
norank_Hyphomicrobiaceae	0	0.0378734	0.00473418	0	0	0	0	0	0	0.00473418	0	0.0331392	0	0	0.00473418	0	0	0	0	0	0	0	0	0.00946835	0	0	0	0	0	0	0	0	0
norank_Bacteroidetes_VC2.1_Bac22	0	0	0.00946835	0	0	0	0	0	0	0	0	0	0	0	0	0	0	0	0	0	0	0	0	0	0	0	0	0	0	0	0	0	0
Stenotrophobacter	0	0	0	0	0	0	0	0	0	0	0	0.0236709	0	0	0	0	0	0	0	0	0	0	0	0	0	0	0	0	0	0	0	0	0
Anderseniella	0	0.0284051	0.00473418	0	0	0	0	0	0	0	0	0	0	0	0	0	0	0.00473418	0	0	0	0	0	0.00473418	0	0	0	0	0	0	0	0	0
Cupriavidus	0	0	0	0	0	0	0	0	0	0	0	0.00946835	0.0142025	0	0.00473418	0	0.00946835	0	0	0	0	0	0	0	0	0	0	0.00946835	0.00946835	0	0	0	0
Pseudoalteromonas	18.5343	0.700658	10.2684	0	0	0	0	0	0	0.506557	0.312456	0.847418	0.355063	0.127823	0.69119	0	0.0946835	0.0568101	0.0426076	0.0284051	0.104152	0.160962	0.213038	0.279316	0.269848	0.0662785	0.0615443	0.0142025	0.0852152	0	0.307721	0.160962	0.771671
Chryseolinea	0	0	0	0	0	0	0	0	0	0	0	0	0.0757468	0.22724	0	0	0.00473418	0.00473418	0	0	0	0.00473418	0	0	0	0	0	0.0236709	0	0.0473418	0	0	0.00473418
Sphingosinicella	0	0	0.0142025	0	0	0	0	0	0	0	0.0473418	0.0568101	0.0142025	0	0.00946835	0	0	0	0	0	0	0	0	0	0.00473418	0	0.00946835	0	0.0236709	0.00946835	0	0	0.00473418
Propionigenium	0	0	0.00473418	0	0	0	0	0	0	0.118354	0.00946835	0.0284051	0.0331392	0.00473418	0.402405	0.0520759	0.265114	0.0378734	1.78005	2.09251	13.8948	0.00473418	0.118354	0.00473418	0	0.0284051	0	0	0.0284051	0.0331392	0	0.123089	0.534962
norank_Methylobacteriaceae	0	0	0	0	0	0	0	0	0	0	0	0	0.00946835	0.080481	0	0	0	0	0	0	0	0	0	0	0	0	0	0	0	0.00473418	0	0	0
norank_Xanthomonadales	0	0	0	0	0	0	0	0	0	0.0378734	0.0426076	0	0.0236709	0.0236709	0.00473418	0.00473418	0	0.00473418	0	0	0	0	0	0	0	0	0	0	0.0236709	0.0284051	0.0236709	0.0189367	0
Pseudorhodoferax	0.00946835	0.0236709	0.00946835	0	0	0	0	0	0	0	0.00473418	0	0	0	0	0	0	0	0	0	0	0	0	0	0	0	0	0	0	0	0	0	0
Elioraea	0	0	0	0	0	0	0	0	0	0	0	0	0.0852152	0.175165	0	0	0	0	0	0	0	0	0	0	0.0142025	0.00473418	0	0.0331392	0	0.0568101	0	0	0.0189367
Pleurocapsa	0	0	0	0	0	0	0	0	0	0	0.00473418	0	0	0	0.0662785	0	0	0	0	0	0	0	0	0	0	0	0	0	0	0	0	0	0
Aneurinibacillus	0	0.0142025	0	0	0	0	0	0	0	0	0.00473418	0	0.0615443	0.11362	0	0	0	0	0	0	0.00473418	0	0	0	0	0	0	0.0189367	0	0.0284051	0	0	0.0236709
Candidatus_Alysiosphaera	0	0	0	0	0	0	0	0	0	0	0	0	0.0284051	0.0852152	0	0	0	0	0	0	0	0	0	0	0	0	0	0.00473418	0	0.0189367	0	0	0
Collinsella	0.00946835	0	0	0	0	0	0	0	0	0	0	0.00946835	0	0.0473418	0	0	0.00473418	0	0	0	0	0	0	0	0.00473418	0.00946835	0.00473418	0	0	0	0	0	0.0426076
Sphingobacterium	0	0	0.0189367	0	0	0	0	0	0	0	0	0	0	0	0	0	0	0	0.00473418	0	0	0	0	0.00946835	0	0.00946835	0	0	0	0	0	0	0
Prevotella	0.0142025	0.00473418	0.0378734	0	0	0	0	0	0	0.0189367	0.0142025	0	0.00473418	0.0426076	0.520759	0.0284051	0.00946835	0.0284051	0.0189367	0	0.0236709	0.00946835	0.00473418	0.00946835	0.0236709	0.0236709	0.0615443	0.0142025	0.00473418	0.0236709	0.00946835	0	0.00946835
norank_Cloacimonetes	0	0.0189367	0	0	0	0	0	0	0	0	0	0	0	0	0	0	0	0	0	0	0	0	0	0	0	0	0	0	0	0	0	0	0
Rubritalea	0.435544	0.127823	0.265114	0	0	0	0	0	0	0.104152	0.00473418	0.00473418	0	0.0142025	0.0189367	0	0	0.00946835	0	0.0142025	0.00473418	0.00473418	0.0426076	0.00473418	0.0946835	0.0189367	0	0.00473418	0	0	0.165696	0	0.0520759
norank_Aminicenantes	0.00473418	0.0426076	0	0	0	0	0	0	0	0.0284051	0.00473418	0.0142025	0	0.0189367	0.00473418	0	0	0	0	0.00473418	0	0	0.00473418	0	0.00473418	0	0	0	0	0	0.00946835	0	0
Phenylobacterium	0	0	0	0	0	0	0	0	0	0	0.142025	0.0142025	0.0662785	0.0994177	0	0	0.00473418	0	0	0	0.00946835	0	0	0	0.0331392	0	0.00946835	0.0142025	0.0662785	0.0331392	0	0	0
unclassified_Solimonadaceae	0	0	0	0	0	0	0	0	0	0	0	0	0.0946835	0.250911	0	0.00473418	0.0189367	0.00473418	0	0	0	0	0	0	0.0189367	0	0	0.0378734	0	0.0568101	0	0	0.00473418
Propionibacterium	0	0	0.00946835	0	0	0	0	0	0	0.00946835	0	0.198835	0.0662785	0	0	0.0142025	0.00946835	0.0189367	0.00946835	0.00473418	0	0	0	0	0	0.0378734	0.0284051	0	0	0.00946835	0.0331392	0.0710126	0.0189367
Methylophaga	1.46286	0.847418	1.46286	0.236709	0.20357	0.080481	0	0	0.00946835	0.0473418	0.00473418	0.0331392	0.0710126	0.118354	0.0520759	0	0.00473418	0.00473418	0.0189367	0.00473418	0.00946835	0.00946835	0.0236709	0.0615443	0.0189367	0.00946835	0.0189367	0	0.00946835	0	0.142025	0.0946835	0.0662785
DS001	0	0.0142025	0	0	0	0	0	0	0	0.00946835	0	0	0	0.00946835	0	0	0	0	0	0	0	0	0	0	0	0.00946835	0	0	0	0	0.0142025	0	0
norank_Erysipelotrichaceae	0	0	0	0	0	0	0	0	0	0	0.0236709	0	0	0	0	0	0	0	0	0	0	0	0	0	0	0	0	0	0.00946835	0	0	0	0
Domibacillus	0	0.00473418	0	0	0	0	0	0	0	0	0.0331392	0	0	0	0	0	0	0	0	0	0.0142025	0	0	0	0.0284051	0.0473418	0.0142025	0	0	0	0.0189367	0	0
unclassified_Sphingomonadaceae	0.00473418	0.00473418	0.00473418	0	0	0	0	0	0	0.00946835	0	0.0378734	0.00473418	0	0	0	0	0	0.0142025	0	0	0	0	0	0	0.00473418	0	0	0	0	0	0	0
Pandoraea	0	0	0	0	0	0	0	0	0	0	0	0	0.142025	0.288785	0.00473418	0	0	0.00473418	0	0	0	0	0	0	0	0	0	0.0331392	0	0.0710126	0	0	0.00946835
DS-100	0	0	0	0	0	0	0	0	0	0	0	0	0	0	0	0	0.00946835	0	0	0	0	0	0	0	0	0.0473418	0	0	0	0	0	0	0
Thalassotalea	0.160962	0.0426076	0.184633	0	0	0	0	0	0	0	0	0.00946835	0	0	0	0	0.00473418	0	0.00473418	0.00946835	0.00946835	0.0142025	0	0	0.00473418	0	0	0	0	0	0.00473418	0	0.00473418
Clostridium_sensu_stricto_10	0	0	0	0	0	0	0	0	0	0	0.0757468	0	0	0	0	0	0.00946835	0	0	0	0	0	0	0	0	0	0	0.00473418	0.0236709	0	0	0	0
Filomicrobium	0	0.00473418	0	0	0	0	0	0	0	0.0331392	0.00473418	0.0331392	0.00946835	0.0236709	0.0284051	0	0	0.00946835	0.0189367	0	0.00473418	0	0.00473418	0.0189367	0.00473418	0.0189367	0.00473418	0	0	0	0.0236709	0.0236709	0.0189367
Clostridium_sensu_stricto_13	0.00473418	0.255646	0	0	0	0	0	0	0	0	1.95995	0	0.0189367	0.0520759	0.00946835	0.0284051	0	0	0	0.00946835	0	0	0	0.00946835	0.0142025	0.0284051	0.0426076	0	0.785873	0.0236709	0	0.0757468	0
Staphylococcus	0.0142025	0.0189367	0.0520759	0	0	0	0	0	0	0.0142025	0.0189367	0.0142025	0.00473418	0.0520759	0	0	0	0.00946835	0.00473418	0	0	0	0.00473418	0.00473418	0.00473418	0.00946835	0.0142025	0	0	0.00473418	0	0.00946835	0.0284051
Amphritea	1.18354	0.080481	0.137291	0	0	0	0	0	0	0.411873	0.250911	1.496	0.819012	1.31137	0.402405	0.0284051	0.0710126	0.0615443	0.080481	0.0284051	0.123089	0.132557	0.080481	0.31719	0.0662785	0.0520759	0.0568101	0.0331392	0.123089	0.0615443	1.32557	0.511291	2.50911
Clostridium_sensu_stricto_3	0	0	0	0	0	0	0	0	0	0	0.00473418	0.0189367	0	0	0	0	0	0	0	0	0	0	0	0	0	0	0.00946835	0	0	0	0	0	0
Clostridium_sensu_stricto_1	0	0	0	0	0	0	0	0	0	0.0189367	0	0.00473418	0	0.00946835	0	0.0568101	0	0	0	0	0	0	0	0	0	0	0	0	0.00473418	0.00473418	0.0189367	0	0
Ramlibacter	0	0	0	0	0	0	0	0	0	0	0	0	0	0	0	0	0	0	0	0	0	0	0	0	0	0	0	0	0	0	0	0.0520759	0
norank_SPOTSOCT00m83	0	0	0	0	0	0	0	0	0	0.0142025	0	0	0	0	0	0	0	0.00473418	0	0	0	0	0	0	0	0	0	0	0	0	0	0	0
unclassified_Burkholderiales	0.0142025	0.0142025	0.0236709	0	0	0	0	0	0	0.0710126	0.0189367	0.0426076	0.00946835	0.0189367	0.0520759	0	0	0.0331392	0.00946835	0.00473418	0	0	0.00473418	0.00473418	0	0.00473418	0	0	0	0	0	0	0.0189367
Clostridium_sensu_stricto_8	0	0.0378734	0	0	0	0	0	0	0	0	0.0662785	0	0	0	0	0	0	0	0	0	0	0	0	0	0	0	0	0	0.00473418	0	0	0	0
Iamia	0.00946835	0.00946835	0	0	0	0	0	0	0	0.00473418	0	0.0189367	0.00473418	0.00946835	0	0	0	0	0	0	0.00473418	0	0	0.00473418	0	0	0	0	0	0.00473418	0	0.0142025	0
Owenweeksia	0.00946835	0.0189367	0	0	0	0	0	0	0	0.11362	0.00946835	0.0331392	0.0236709	0.0189367	0.0378734	0	0	0.00473418	0	0.00946835	0.00473418	0	0	0.00473418	0.00473418	0	0	0	0	0	0	0	0
Spirochaeta_2	0.00473418	0.00473418	0.00473418	0	0	0	0	0	0	0.00473418	0	0	0.00946835	0	0.00473418	0	0	0.00946835	0.0142025	0	0	0	0.184633	0.00473418	0	0	0	0	0.00473418	0	0	0.0189367	0
unclassified_Myxococcales	0	0	0	0	0	0	0	0	0	0	0	0	0	0.0189367	0	0	0.00946835	0	0	0	0	0	0	0	0	0	0	0.00946835	0	0.0757468	0	0	0
Pseudomonas	0.0568101	0.160962	0.0378734	0	0	0.00473418	0	0	0	0.208304	0.463949	0.160962	0.11362	0.241443	0.151494	0.0426076	0.0331392	0.0189367	0.0331392	0.0662785	0.0615443	0.0331392	0.0142025	0.0331392	0.132557	0.54443	0.0568101	0.0236709	0.127823	0.080481	0.104152	0.364532	0.0520759
Rhizomicrobium	0	0	0	0	0	0	0	0	0	0	0	0	0.0757468	0.160962	0	0.00473418	0	0	0	0.00946835	0	0	0	0	0	0	0	0.0378734	0	0.0284051	0	0	0
norank_M2PB4-65_termite_group	0	0	0	0	0	0	0	0	0	0	0	0	0.00946835	0	0.0142025	0.00946835	0	0	0	0	0	0	0	0	0	0	0	0	0	0	0	0.0426076	0
Oceanococcus	0.00946835	0	0	0	0	0	0	0	0	0	0	0	0	0	0	0	0	0	0	0	0	0	0	0	0	0	0	0	0	0	0	0	0
unclassified_Sphingobacteriaceae	0	0	0	0	0	0	0	0	0	0	0	0	0.00473418	0.179899	0	0	0	0	0	0	0	0	0	0	0	0	0	0.0142025	0	0.0142025	0	0	0
norank_Candidatus_Levybacteria	0	0	0	0	0	0	0	0	0	0	0.0520759	0	0	0	0	0	0	0	0	0	0	0	0	0	0	0	0	0	0	0	0	0	0
Maritimimonas	0	0	0.00946835	0	0	0	0	0	0	0	0	0	0	0	0	0	0	0	0	0	0	0	0	0	0	0	0	0	0	0	0	0	0
unclassified_Lactobacillales	0	0	0	0	0	0	0	0	0	0	0	0	0	0	0.00473418	0	0	0	0	0	0	0	0	0	0	0	0	0	0	0	0	0	0
Desulforhopalus	0	0.0946835	0.0189367	0	0	0	0	0	0	0.0189367	0.00473418	0.00946835	0.00473418	0.00473418	0.0142025	0	0	0	0	0	0	0	0.43081	0	0	0	0	0	0	0	0.0142025	0.00473418	0.00946835
norank_Subgroup_7	0	0.0142025	0.0236709	0	0	0	0	0	0	0	0.250911	0.0946835	0	0.0189367	0	0.00946835	0	0	0	0	0	0	0	0	0	0	0.00946835	0.00473418	0.0899493	0	0	0	0
unclassified_Bradyrhizobiaceae	0	0.0142025	0.0615443	0	0	0	0	0	0	0	0.00946835	0.11362	0.0331392	0.0331392	0	0	0	0	0	0.00473418	0	0	0	0	0.00473418	0	0.00473418	0.0189367	0.0284051	0.00473418	0	0.00946835	0
unclassified_Syntrophobacteraceae	0	0.0142025	0	0	0	0	0	0	0	0	0.250911	0	0	0	0	0.00473418	0	0	0	0	0	0	0	0	0	0	0.00473418	0	0.0662785	0.00473418	0	0	0
CL500-29_marine_group	0	0	0	0	0	0	0	0	0	0	0	0.00473418	0	0	0	0	0	0	0	0	0	0	0	0	0	0	0	0	0	0	0	0.0426076	0
norank_FFCH11085	0	0	0	0	0	0	0	0	0	0	0	0.0284051	0	0	0	0	0	0	0	0	0	0	0	0	0	0	0	0	0	0	0	0	0
Parviterribacter	0	0.00473418	0	0	0	0	0	0	0	0	0	0	0.00473418	0.0236709	0	0	0	0.00473418	0	0	0	0	0	0	0	0	0	0.00473418	0	0	0	0	0
Microcystis	0	0	0	0	0	0	0	0	0	0	0	0	0	0	0	0	0	0	0	0	0	0	0	0	0	0	0	0	0	0	0.00473418	0.0142025	0
norank_ODP1230B8.23	0.0236709	0.0994177	0.00946835	0	0	0	0	0	0	0.0189367	0.355063	0.0284051	0.0142025	0.0142025	0.0189367	0.00473418	0	0.00473418	0.0142025	0.00473418	0	0	0.00473418	0.00473418	0.0331392	0	0	0	0.198835	0	0.0236709	0.00946835	0
Thalassolituus	0.0284051	0.00473418	0	0	0	0	0	0	0	0.00946835	0	0.00946835	0.0189367	0	0	0	0	0	0.0236709	0.00473418	0.00473418	0.00473418	0.00473418	0.0142025	0.0142025	0.00473418	0	0	0.00946835	0.00946835	0.00946835	0	0
norank_possible_order_07	0.00946835	0.00473418	0.00946835	0	0	0	0	0	0	0.0710126	0.0142025	0.00473418	0.0142025	0.00473418	0.108886	0	0	0.00473418	0	0.00946835	0	0	0.00473418	0	0	0	0	0	0	0	0.0142025	0	0
Roseivirga	0.0236709	0	0.00473418	0	0	0	0	0	0	0.265114	0.00946835	0.0142025	0.0189367	0.0473418	0.0284051	0.00946835	0.00946835	0.00473418	0	0.0189367	0.00946835	0	0	0	0.00473418	0	0	0	0.00473418	0	0	0.00473418	0.00473418
norank_Unknown_Family_Alphaproteobacteria_Incertae_Sedis	0.151494	0.288785	0.31719	0	0	0	0	0	0	0.179899	0.00946835	0.0662785	0.080481	0.0710126	0.0615443	0.00473418	0.00473418	0.00473418	0.0284051	0.0520759	0.0615443	0.00473418	0.0189367	0.0946835	0.0378734	0.00946835	0.00473418	0	0	0	0.302987	0.104152	0.0520759
unclassified_Rhodospirillales	0	0	0	0	0	0	0	0	0	0	0	0.0189367	0	0	0	0	0	0	0	0	0	0	0	0	0	0	0	0	0	0	0.00473418	0	0
Vitellibacter	0	0.00473418	0.0142025	0	0	0	0	0	0	0.00946835	0	0	0	0.00473418	0	0	0.00473418	0	0	0	0	0	0	0.00473418	0.00473418	0	0	0	0	0	0	0	0
unclassified_Micrococcaceae	0	0	0.0473418	0	0	0	0	0	0	0	0	0.0331392	0	0	0	0	0	0	0	0.00473418	0	0	0	0	0	0	0	0	0.00473418	0	0	0	0
norank_A0839	0	0	0	0	0	0	0	0	0	0	0	0	0	0	0	0	0	0	0	0	0	0	0	0	0	0.0236709	0	0	0	0	0	0	0
norank_Bacteroidales_S24-7_group	0	0	0.0568101	0	0	0	0.00473418	0	0	0.0189367	0	0.156228	0	0	0.0142025	0	0	0	0	0.0142025	0	0	0	0	0	0	0	0	0	0	0	0	0
Family_XIII_AD3011_group	0	0	0	0	0	0	0	0	0	0	0	0	0	0	0	0	0	0	0	0	0	0	0	0	0	0.0284051	0	0	0	0	0	0	0
Denitratisoma	0	0.184633	0	0	0	0	0	0	0	0	1.15987	0	0.00473418	0.0236709	0	0.00946835	0.0142025	0.00946835	0.00473418	0	0.00473418	0	0.00473418	0	0	0.00946835	0.0284051	0	0.411873	0.00946835	0	0	0
Neisseria	0	0	0	0	0	0	0	0	0	0	0	0	0	0.0284051	0.364532	0	0.00946835	0.00473418	0	0	0.0236709	0	0	0.00473418	0.0189367	0.00473418	0.00946835	0.00473418	0.00473418	0.0189367	0.0142025	0	0
Algoriphagus	0	0	0	0	0	0	0	0	0	0	0	0	0	0	0	0	0	0	0	0	0	0	0	0	0	0.0189367	0	0	0	0	0	0	0
Porticoccus	0.00946835	0.0426076	0.0142025	0	0	0	0	0	0	0	0	0.00473418	0	0	0	0	0.00473418	0.0189367	0	0.00473418	0	0	0	0.0284051	0	0	0	0	0	0	0.0189367	0	0
Microvirga	0	0	0	0	0	0	0	0	0	0	0	0.0378734	0	0	0	0	0	0	0	0	0	0	0	0	0	0	0	0	0	0	0.0142025	0	0
unclassified_Rhodothermaceae	0	0.00946835	0	0	0	0	0	0	0	0.0473418	0	0	0.00946835	0.0142025	0.00473418	0	0	0	0	0	0	0.00473418	0	0	0	0	0	0	0.00473418	0	0	0	0
Persicirhabdus	0.54443	0.582304	0.577569	0	0	0	0	0	0	0.620177	0.0520759	0.468683	0.0426076	0.497088	0.146759	0.00946835	0.0284051	0.0473418	0.0284051	0.118354	0.0757468	0.0994177	0.118354	0.591772	0.643848	0.0710126	0.0284051	0	0.00473418	0.00946835	0.890025	0.0946835	0.217772
norank_Parvularculaceae	0	0.00473418	0	0	0	0	0	0	0	0.00473418	0	0	0	0.0142025	0	0	0	0	0	0.00473418	0	0	0	0	0	0	0	0	0	0	0	0	0
Formosa	0	0.00946835	0	0	0	0	0	0	0	0.00946835	0	0	0	0.00473418	0.00473418	0	0.00473418	0.00473418	0	0	0	0	0.00473418	0.0142025	0.00473418	0	0	0	0.00473418	0	0	0	0
norank_Anaerolineaceae	0.0142025	0.951569	0	0	0.00473418	0	0	0	0	0.359797	9.45888	0.0189367	0.426076	0.738531	0.0568101	0.151494	0.0520759	0.0378734	0.0236709	0.0189367	0.0378734	0.00946835	0.0236709	0.0568101	0.118354	0.0994177	0.231975	0.118354	3.63585	0.48762	0.0284051	0.217772	0.0426076
unclassified_Marinilabiaceae	0.0189367	0.0142025	0.0284051	0	0	0	0	0	0	0.31719	0.0189367	0.0331392	0.22724	0.0473418	0.198835	0.0473418	0.0284051	0.0284051	0.0710126	0.0426076	0.0236709	0.0189367	0.142025	0.0189367	0.0378734	0.00946835	0	0.179899	1.97415	0.165696	0.0236709	0.0473418	0.0189367
Azospira	0	0.0331392	0	0	0	0	0	0	0	0	0.449747	0	0	0.00473418	0	0	0	0	0	0	0	0.00473418	0	0	0.0142025	0.00473418	0.0142025	0	0.142025	0.00473418	0.00473418	0	0.00473418
Zoogloea	0	0	0	0	0	0	0	0	0	0	0.0189367	0.0426076	0	0	0	0	0	0	0	0	0	0	0	0	0	0.00946835	0	0.00473418	0	0.00946835	0.0189367	0	0
Curtobacterium	0.00473418	0.0142025	0.0236709	0	0.00946835	0	0	0	0	0.0331392	0.00946835	0.0615443	0.0142025	0.0236709	0.0189367	0	0.00473418	0	0	0	0	0.00473418	0	0	0.00946835	0	0	0.00946835	0	0.0189367	0.0142025	0	0
Fonticella	0	0	0	0	0	0	0	0	0	0	0	0	0	0	0	0	0	0	0	0	0	0	0	0	0	0	0.00946835	0	0	0	0	0	0
Rhodomicrobium	0	0	0.0142025	0	0	0	0	0	0	0	0	0.00946835	0	0	0	0	0	0	0	0	0	0	0	0	0	0	0	0	0	0	0	0	0
norank_Colwelliaceae	0.142025	0.0473418	0.194101	0	0	0	0	0	0	0.0331392	0	0	0.00473418	0.00946835	0.00473418	0	0	0.00473418	0	0	0	0.00473418	0	0	0.0142025	0.00946835	0	0	0	0	0	0	0.00473418
Luteococcus	0	0.0331392	0	0	0	0	0	0	0	0	0.179899	0	0.00473418	0	0.00946835	0	0	0	0	0	0	0	0	0	0	0	0	0	0.0710126	0	0	0	0
norank_Bacteroidales_RF16_group	0	0	0	0	0	0	0	0	0	0	0	0	0	0	0	0	0	0	0	0	0	0	0	0	0	0.0236709	0	0	0	0	0	0	0
Faecalibacterium	0.00473418	0.0284051	0.0189367	0	0	0	0	0	0	0.160962	0.00946835	0	0.0710126	0.383468	0.00946835	0.22724	0.0142025	0.0331392	0.0426076	0.00946835	0.00473418	0.00473418	0.00473418	0	0.080481	0.0284051	0.0284051	0.00946835	0.0236709	0.00473418	0.0331392	0.0426076	0.0189367
Erysipelatoclostridium	0	0	0	0	0	0	0	0	0	0	0	0	0	0.0236709	0	0	0	0	0	0	0	0	0	0	0.00473418	0	0	0	0	0	0	0	0
Devosia	0	0	0.00473418	0	0	0	0	0	0	0.00473418	0.00473418	0.0615443	0.0520759	0.137291	0	0	0	0	0.00473418	0.00473418	0	0	0	0	0.00473418	0	0	0.00946835	0.0142025	0.0284051	0	0	0
norank_Longimicrobiaceae	0	0	0	0	0	0	0	0	0	0.0189367	0	0.0189367	0	0	0	0	0	0	0	0	0	0	0	0	0	0	0	0	0	0	0	0	0
Defluviicoccus	0	0	0	0	0	0	0	0	0	0	0	0	0	0	0	0	0.00946835	0	0	0	0	0	0	0	0	0	0	0.00473418	0	0	0	0	0
Microbacterium	0	0	0	0	0	0	0	0	0	0	0	0.00946835	0.00473418	0.0142025	0	0	0	0	0	0	0	0	0	0	0	0	0	0	0	0	0	0	0
Ralstonia	0.0189367	0.080481	3.52696	0	0	0	0	0.00473418	0	0.0994177	0.0189367	16.83	0.104152	0.0189367	0.0331392	0.0189367	0.0189367	0.0284051	0	0.0142025	0.00473418	0.00473418	0.0189367	0.0331392	0.0520759	0.0284051	0.00946835	0	0.00473418	0.0142025	0.0710126	0.208304	0.0615443
Marinicella	0.279316	0.989443	0.22724	0	0	0	0	0	0	0.539696	0.0284051	0.383468	0.127823	0.175165	0.312456	0	0.0142025	0.165696	0.0189367	0.0520759	0.00473418	0.0946835	0.184633	0.762202	0.189367	0.00946835	0.0284051	0	0.00473418	0	0.0899493	0.00473418	0.0426076
Rivibacter	0	0	0	0	0	0	0	0	0	0	0.0142025	0	0.080481	0.175165	0	0	0.0142025	0.00473418	0	0	0	0	0	0	0	0	0.00473418	0.0236709	0.00946835	0.0946835	0	0	0
norank_vadinHA49	0	0	0	0	0	0	0	0	0	0	0	0	0.00473418	0.0615443	0	0	0	0	0	0	0	0	0	0	0	0	0	0.00473418	0	0.00473418	0	0	0
Escherichia-Shigella	0	0.00946835	0.0852152	0	0.00473418	0	0	0.00473418	0	0.0284051	0.00946835	0.0994177	0.0236709	0.123089	0.00473418	0.00473418	0.0142025	0	0	0.0142025	0	0.00946835	0.00473418	0.0189367	0	0.0142025	0	0	0.00473418	0	0.00473418	0.00946835	0.00473418
norank_FCPU426	0	0	0	0	0	0	0	0	0	0	0	0	0	0.0236709	0	0	0	0	0	0	0	0	0	0	0	0	0	0	0	0.0142025	0	0	0
norank_Phyllobacteriaceae	0.0189367	0.0142025	0.00473418	0	0	0	0	0	0	0	0	0.00473418	0	0	0	0	0	0	0	0	0	0	0	0	0	0	0	0	0	0	0	0	0
Maricaulis	0.0142025	0.00473418	0	0	0	0	0	0	0	0.00946835	0	0	0	0	0.0142025	0	0	0.00473418	0	0	0	0	0	0	0	0	0	0	0	0	0	0	0
norank_OM1_clade	0	0.0568101	0	0	0	0	0	0	0	0.0426076	0	0	0.00473418	0	0.00946835	0	0	0.00473418	0	0	0	0	0	0	0	0	0	0	0	0	0	0	0
Legionella	0	0	0	0	0	0	0	0	0	0	0.00473418	0	0.0142025	0.0757468	0.00473418	0	0	0	0	0	0	0	0	0	0	0	0	0.0189367	0.00473418	0.0189367	0	0	0
Variibacter	0	0	0.00473418	0	0	0	0	0	0	0	0.0189367	0.0189367	0.00946835	0	0	0	0	0	0	0	0	0	0	0	0.0189367	0	0	0	0.0236709	0	0	0	0
Oceanobacillus	0	0	0.00473418	0	0	0	0	0	0	0	0.0426076	0	0.00473418	0.00473418	0	0	0.00473418	0.00946835	0	0	0	0	0	0	0	0	0.00946835	0	0.0331392	0.00473418	0	0	0
unclassified_Rickettsiaceae	0.0142025	0.0142025	0.00946835	0	0	0	0	0	0	0	0.0284051	0	0.00473418	0.0142025	0.00473418	0	0	0.00473418	0	0	0.00473418	0	0	0.00946835	0	0.00473418	0	0	0.00946835	0.00473418	0.00473418	0	0.00946835
Enhydrobacter	0.00946835	0.00946835	0	0	0	0	0	0	0	0.0284051	0.00473418	0.0142025	0.0189367	0.0142025	0.00473418	0	0	0.00946835	0.0189367	0.0236709	0.0331392	0	0	0	0.0142025	0	0	0	0	0.00473418	0.00946835	0.0331392	0
Defluviimonas	0	0	0	0	0	0	0	0	0	0	0	0	0.0615443	0.198835	0	0	0	0	0	0	0	0	0	0	0.0189367	0	0.00473418	0.0331392	0	0.080481	0	0	0
norank_LD29	0	0	0	0	0	0	0	0	0	0	0	0	0.00473418	0.0236709	0	0	0.0142025	0	0	0	0	0	0	0	0	0	0	0	0	0.00473418	0	0	0
Albirhodobacter	0.00473418	0.00473418	0.00946835	0	0	0	0	0	0	0	0	0	0	0	0	0	0	0	0	0	0	0	0	0	0.00473418	0	0	0	0	0.0142025	0	0	0
Fabibacter	0.00473418	0	0	0	0	0	0	0	0	0	0	0	0	0	0	0	0	0	0	0	0	0	0	0	0	0	0	0	0	0	0	0	0
Oribacterium	0	0	0	0	0	0	0	0	0	0	0	0	0	0	0.0378734	0	0	0	0	0.00946835	0.00946835	0	0	0	0	0.00473418	0	0	0	0	0	0	0
Turicibacter	0	0	0.00946835	0	0	0	0	0	0	0	0.00473418	0.0284051	0	0	0	0.00473418	0	0	0	0	0	0	0	0	0	0	0	0	0.0142025	0	0	0.00946835	0
Salinihabitans	0	0.0142025	0	0	0	0	0	0	0	0.0378734	0	0	0.00473418	0	0	0	0	0	0	0	0	0	0	0	0	0	0	0	0	0	0	0	0
Romboutsia	0	0	0.00473418	0	0	0	0	0	0	0	0.00473418	0.0520759	0	0.0994177	0	0	0	0	0.0142025	0.00473418	0	0	0	0	0.0142025	0	0.00473418	0	0.0189367	0	0.0520759	0.0189367	0.00473418
norank_AKYH478	0	0	0	0	0	0	0	0	0	0	0	0	0	0	0	0	0.00946835	0	0	0	0	0	0	0	0	0	0	0	0	0	0	0	0
Phaselicystis	0	0.00473418	0	0	0	0	0	0	0	0	0.0662785	0	0	0	0	0	0	0	0	0	0	0	0	0	0	0	0	0	0.0284051	0	0	0	0
unclassified_Halieaceae	0.0899493	0.137291	0.0946835	0.0520759	0.080481	0.0189367	0.0142025	0.0142025	0.00946835	0.0662785	0.0142025	0.0142025	0.0142025	0.00946835	0.0236709	0	0	0.00946835	0.00946835	0.00946835	0.00946835	0.00473418	0.0142025	0.0142025	0.00473418	0.00473418	0	0	0	0	0.00946835	0	0.0189367
norank_PeM15	0	0	0	0	0	0	0	0	0	0.00946835	0	0	0	0.00473418	0	0	0	0	0	0	0	0	0	0	0	0	0	0	0.00473418	0	0	0	0.00473418
Bryobacter	0.00946835	0.0189367	0	0	0	0	0	0	0	0	0.350329	0	0.615443	2.2582	0.00473418	0.00473418	0.0710126	0.0142025	0	0.00473418	0	0	0	0	0.0426076	0.00473418	0.0284051	0.265114	0.17043	0.497088	0.00473418	0.00473418	0.0189367
Sphingobium	0.00473418	0.00473418	0	0	0	0	0	0	0	0.0142025	0.449747	0.0426076	0.00473418	0.00946835	0.00946835	0.0142025	0.00473418	0.00473418	0.00473418	0	0	0	0	0.0142025	0	0	0.0189367	0.00473418	0.0994177	0	0	0	0
unclassified_Rhizobiales	0	0.0236709	0	0	0	0	0	0	0	0	0.165696	0	0	0	0	0	0	0	0	0	0	0	0	0	0	0	0	0	0.0615443	0	0	0	0
Novosphingobium	0	0.00473418	0.288785	0	0	0	0	0	0	0.00473418	0.00946835	0.97524	0.0284051	0.0284051	0.00946835	0	0	0	0.00473418	0	0.00473418	0	0.00473418	0.00473418	0	0	0	0.00946835	0.00473418	0	0	0.00946835	0
unclassified_Bacteriovoracaceae	0.0142025	0.0236709	0.0284051	0	0	0	0	0	0	0.00946835	0	0.00473418	0.0236709	0.00473418	0.00473418	0.00473418	0	0.0142025	0.0473418	0.0236709	0.0236709	0	0.0378734	0.0142025	0.00946835	0	0.00473418	0.0236709	0.132557	0.0189367	0.0473418	0.0236709	0
unclassified_Solibacteraceae_Subgroup_3	0	0	0.0142025	0	0	0	0	0	0	0	0	0	0	0	0	0	0	0	0	0	0	0	0	0	0	0	0	0	0	0	0	0	0
Kibdelosporangium	0	0	0	0	0	0	0	0	0	0	0	0.0331392	0	0	0	0	0	0	0	0	0	0	0	0	0	0	0.00473418	0	0	0	0	0	0
Cryomorpha	0	0	0	0	0	0	0	0	0	0	0	0	0	0	0	0	0	0	0	0	0	0	0	0.00473418	0	0	0	0	0	0	0	0	0
Bilophila	0	0	0.00473418	0	0	0	0	0	0	0	0	0.00946835	0	0	0	0	0	0	0	0	0	0	0	0	0	0	0	0	0	0	0	0	0
norank_Lineage_IV	0	0	0	0	0	0	0	0	0	0	0	0	0	0	0	0	0	0	0	0	0	0	0	0	0	0	0	0	0	0	0	0.0236709	0
Cucumibacter	0	0.0331392	0.0142025	0	0	0	0	0	0	0.0426076	0.00473418	0	0	0	0.0189367	0	0	0	0	0	0	0	0	0.0236709	0	0	0	0	0	0	0	0	0
Flammeovirga	0.582304	0.0142025	0.179899	0	0	0	0	0	0	0.00946835	0	0.0189367	0.00473418	0.0189367	0	0	0	0	0	0	0	0	0	0	0.00473418	0.00473418	0	0	0	0	0	0	0
Euzebyella	0	0.0473418	0.00473418	0	0	0	0	0	0	0	0	0	0	0	0	0	0	0	0	0	0	0	0	0	0	0	0	0	0	0	0	0	0
norank_Rickettsiales_Incertae_Sedis	0	0	0	0	0	0	0	0	0	0	0	0	0	0	0	0	0	0	0	0	0	0	0	0.00946835	0	0	0	0	0	0	0	0	0
Gaiella	0	0	0.00473418	0	0	0	0	0	0	0	0	0.213038	0	0.00946835	0	0	0	0	0	0	0	0	0	0	0.00473418	0	0	0	0	0	0	0	0
norank_Rickettsiales	0.00473418	0	0	0	0	0	0	0	0	0.0236709	0	0	0.288785	0.856886	0	0	0.0236709	0.00946835	0.00473418	0	0	0	0	0	0.00946835	0	0.0142025	0.123089	0	0.198835	0	0	0.0236709
Corynebacterium_1	0	0	0.00473418	0	0	0	0	0	0	0	0	0.00946835	0.00946835	0.00473418	0.0236709	0	0.00946835	0	0	0	0	0	0	0	0	0.00473418	0.00946835	0	0	0	0.00473418	0.0142025	0
Luteibaculum	0.00473418	0	0	0	0	0	0	0	0	0.0142025	0	0	0	0	0	0	0	0	0	0	0	0	0	0	0	0	0	0	0	0	0	0	0
Ruminococcaceae_UCG-014	0	0	0.00946835	0	0	0	0	0	0	0.0331392	0	0	0	0	0	0	0	0	0	0	0	0	0	0	0	0	0	0	0	0	0	0	0
Acinetobacter	0.0236709	0.0473418	0.0378734	0	0	0	0	0	0	0.137291	0.0473418	0.137291	0.0426076	0.0473418	0.0331392	0.0189367	0.00473418	0	0.0426076	0.0189367	0.0284051	0.00473418	0.0189367	0.00473418	0.0473418	0.0378734	0.00946835	0	0.00946835	0.0236709	0.00946835	0	0.0189367
unclassified_Betaproteobacteria	0	0.00946835	0.00473418	0	0	0	0	0	0	0	0	0.0189367	0.00946835	0	0	0	0	0.00473418	0	0	0	0	0	0	0.0189367	0	0	0	0	0	0	0	0
Rhodobacter	0	0	0.0142025	0	0	0	0	0	0	0	0.0142025	0	0	0	0	0	0	0	0	0	0	0	0	0	0	0	0	0	0.00946835	0	0	0	0
Sphaerochaeta	0.0378734	0	0.0426076	0	0	0	0	0	0	0.146759	0.0142025	0.00946835	0.00946835	0.00946835	0.0331392	2.27714	0.0662785	0.00473418	0.0568101	0.00473418	0.00473418	0.0568101	0.184633	0.0994177	0.165696	0.118354	0.54443	0.146759	0.0284051	0.0994177	0.194101	0.0378734	0.0189367
Desulfotomaculum	0	0	0	0	0	0	0	0	0	0	0.0568101	0	0	0.0236709	0	0	0	0	0	0	0	0	0	0	0	0	0	0	0.0142025	0	0	0	0
Candidatus_Accumulibacter	0	0	0	0	0	0	0	0	0	0	0	0	0.0142025	0.0142025	0	0	0	0	0	0	0	0	0	0	0.00473418	0.104152	0	0	0	0.00473418	0	0	0
Rothia	0	0	0	0	0	0	0	0	0	0.0473418	0	0	0.0189367	0.0284051	0.790607	0.00473418	0	0.00473418	0	0.00946835	0.0189367	0.00946835	0.0142025	0.00473418	0.0615443	0.118354	0.0284051	0	0.00473418	0.0189367	0	0.0284051	0
Blastococcus	0	0	0.0142025	0	0	0	0	0	0	0	0.00946835	0.189367	0	0	0	0	0	0	0	0	0	0	0	0	0	0	0	0	0	0	0	0	0
unclassified_Bacillaceae	0.00946835	0.0331392	0.00473418	0	0	0	0	0	0	0	0	0	0	0	0	0	0	0	0	0	0	0	0	0	0	0	0	0.00473418	0	0.00473418	0	0	0
Ekhidna	0.00473418	0.00946835	0.0142025	0	0	0	0	0	0	0	0	0	0	0	0	0	0	0	0	0	0	0	0	0.00473418	0	0	0	0	0	0	0	0	0
Rhodanobacter	0	0	0	0	0	0	0	0	0	0	0	0	0.00473418	0.0378734	0	0	0	0	0	0	0	0	0	0	0	0	0	0.00946835	0	0.00946835	0	0	0
Mizugakiibacter	0	0	0	0	0	0	0	0	0	0	0	0.0189367	0	0	0	0	0	0	0	0	0	0	0	0	0.00473418	0	0	0	0	0	0	0	0
Parasphingopyxis	0	0.0378734	0.00473418	0	0	0	0	0	0	0.0473418	0	0.0142025	0.00473418	0.00473418	0.00946835	0	0	0	0	0.00473418	0.00473418	0	0	0	0	0	0	0	0	0	0.00946835	0	0.00946835
Isosphaera	0	0	0	0	0	0	0	0	0	0	0	0	0.00473418	0.0426076	0	0	0	0	0	0	0	0	0	0	0.00473418	0	0	0.00473418	0	0.00946835	0	0	0
Cloacibacterium	0	0	0.0236709	0	0	0	0	0	0	0	0.00473418	0	0	0.00946835	0	0	0	0	0	0	0	0	0	0	0	0.00946835	0	0	0.0142025	0	0.0284051	0.0331392	0
unclassified_Alteromonadaceae	0.198835	0.378734	0.0852152	0.0426076	0.0189367	0.0142025	0.00473418	0	0.00946835	0.104152	0.340861	0.0568101	0.0568101	0.0284051	0.0994177	0	0.00473418	0.00473418	0.0189367	0.00473418	0	0.00946835	0.0142025	0.0284051	0.11362	0	0	0	0	0	0	0	0
Acanthopleuribacter	0	0	0	0	0	0	0	0	0	0.0189367	0	0.0615443	0	0	0	0	0	0.0142025	0	0	0	0	0	0	0	0	0	0	0	0	0	0	0
Kistimonas	0.00473418	0	0.00473418	0	0	0	0	0	0	0.00946835	0.48762	0	0	0	0.0189367	0	0.00473418	0	0	0	0	0	0	0	0	0	0	0	0	0	0.0236709	0	0.00473418
Algibacter	0.00473418	0	0.00473418	0	0	0	0	0	0	0	0	0	0	0	0	0	0	0	0	0	0	0	0	0.0189367	0	0	0	0	0	0	0	0	0
Roseovarius	0.0473418	0.397671	0.0946835	0	0	0	0	0	0	0.194101	0.00946835	0.0236709	0.0378734	0.0710126	0.080481	0	0.00473418	0.0142025	0	0.0189367	0.0236709	0.00946835	0.0142025	0.11362	0.00946835	0	0.00946835	0	0	0	0.0568101	0.0426076	0.00946835
unclassified_Cellvibrionaceae	0.17043	0.0473418	0.142025	0	0	0	0	0	0	0	0	0	0	0	0	0	0	0	0	0	0	0	0	0.00473418	0	0	0	0	0	0	0.0142025	0.0236709	0
Paludibaculum	0	0	0	0	0	0	0	0	0	0	0.0615443	0	0	0.0284051	0	0	0	0	0	0	0	0	0	0	0	0	0	0	0.0331392	0	0	0	0
norank_SAR324_clade_Marine_group_B	0.142025	0.265114	0.194101	0	0	0	0	0	0	0.151494	0.127823	0.0189367	0.0189367	0.080481	0.0142025	0.00946835	0.00473418	0.00473418	0.0142025	0.0189367	0.0142025	0.0142025	0.0236709	0.0236709	0.0142025	0.0142025	0.00946835	0.00473418	0.0426076	0.0189367	0.0189367	0.00946835	0.0142025
[Eubacterium]_eligens_group	0	0	0	0	0	0	0	0	0	0.0568101	0	0	0	0	0	0	0	0	0	0	0	0	0	0	0	0	0	0	0.00473418	0	0	0	0
Cohnella	0	0	0	0	0	0	0	0	0	0	0	0	0	0.0331392	0	0	0	0	0	0	0	0	0	0	0	0	0	0	0	0.00473418	0	0	0
Endozoicomonas	0.0615443	0.255646	0.080481	0	0	0	0	0	0	0.284051	0.00946835	0.142025	0.104152	0.0662785	0.0994177	0.00473418	0.0142025	0.0142025	0.0284051	0.246177	0.142025	0.00473418	0.0284051	0.00473418	0.0473418	0.0568101	0.0142025	0.00946835	0.0520759	0.00946835	0.137291	0.0473418	0.0284051
unclassified_Rickettsiales	0	1.04152	0.00946835	0	0	0	0	0	0	0.231975	0.0142025	2.23927	0.0615443	0.00946835	0.00473418	0.104152	0	0.511291	0.104152	0.00946835	0.00473418	0	0.00473418	0.00946835	0	0	0	0	0.160962	0	0	0	0
Cyclobacterium	0	0	0	0	0.00473418	0	0	0	0.00946835	0	0	0	0	0	0	0	0	0	0	0	0	0	0	0	0	0	0	0	0	0	0	0	0
norank_Moraxellaceae	0	0.0142025	0	0	0	0	0	0	0	0	0.0710126	0	0	0	0	0.00946835	0	0	0	0	0	0	0	0	0	0	0	0	0.0426076	0	0	0	0
Geodermatophilus	0	0	0.0236709	0	0	0	0	0	0	0	0.00473418	0.0662785	0	0	0	0	0	0	0	0.00946835	0	0	0	0	0	0	0	0	0	0	0	0	0
Vibrio	8.72509	1.28296	3.47962	0.00473418	0	0	0	0	0	3.62164	0.752734	14.6665	39.7623	6.22071	4.64423	28.3767	18.0846	20.4706	37.3905	11.3052	21.2896	38.006	57.5297	66.3353	50.8735	62.4012	75.9646	17.6301	17.8478	48.1418	26.5161	17.2703	29.2383
norank_SBR1093	0	0	0	0	0	0	0	0	0	0.0142025	0.0189367	0	0.374	0.994177	0.00473418	0.00473418	0.0378734	0.00473418	0	0	0	0	0.00473418	0	0.00473418	0	0.0236709	0.0994177	0	0.388202	0	0	0.00473418
unclassified_Gammaproteobacteria	0.0710126	0.20357	0.0615443	0	0	0	0	0	0	0.0426076	0.0473418	0.0662785	0.250911	1.15987	0.0852152	0	0.0189367	0.00473418	0.00946835	0.0142025	0.00473418	0	0.00946835	0.0378734	0.0378734	0.0236709	0.0284051	0.151494	0.0284051	0.146759	0.0473418	0.00473418	0.0568101
Chromohalobacter	0.0142025	0	0.0236709	0	0	0	0	0	0	0	0	0	0	0	0	0	0	0	0	0	0	0	0	0	0	0	0	0	0	0	0	0	0
Neptuniibacter	0.0142025	0	0	0	0	0	0	0	0	0.00946835	0	0.00473418	0.0852152	0.00946835	0.00946835	0.0284051	0.0331392	0.0189367	0.0426076	0.0142025	0.0757468	0.0189367	0.00946835	0.0142025	0.0284051	0.0426076	0.0142025	0	0.0189367	0	0.00946835	0.0189367	0.0236709
Pedobacter	0	0	0	0	0	0	0	0	0	0	0	0.0236709	0	0	0	0	0	0	0	0	0	0	0	0	0	0	0	0	0	0	0	0	0
norank_Family_XIII	0	0	0	0	0	0	0	0	0	0.00946835	0	0	0.00473418	0	0	0	0	0	0	0	0	0	0	0.00473418	0	0	0	0	0	0	0	0	0
Arenicella	0.00946835	0.00946835	0.0189367	0	0	0	0	0	0	0.0331392	0.00473418	0.0189367	0	0.0284051	0.00946835	0	0	0.0142025	0	0.00473418	0	0	0.00473418	0.00473418	0.00473418	0.00473418	0	0	0	0	0.0236709	0	0.00473418
Microcoleus	0	0	0	0	0	0	0	0	0	0	0	0	0	0	0	0	0	0	0	0	0	0	0	0	0	0	0	0	0	0	0	0.0189367	0
norank_Cryomorphaceae	0.0520759	0.132557	0.080481	0	0	0	0	0	0	0.48762	0.137291	0.0899493	0.118354	0.0710126	0.198835	0.00473418	0	0.0236709	0.0142025	0.00946835	0.0189367	0.0236709	0.0236709	0.175165	0.00946835	0.0142025	0.00946835	0	0.0284051	0.00946835	0.080481	0.0142025	0.0378734
Spiribacter	0	0.0236709	0	0	0	0	0	0	0	0	0	0	0	0	0.00473418	0	0	0	0	0	0	0	0	0	0	0	0	0	0	0	0.0189367	0	0
unclassified_Vibrionaceae	0	0	0	0	0	0	0	0	0	0	0	0	0	0	0	0.0426076	0.00473418	0.00473418	0.00473418	0.00473418	0.00473418	0.080481	0.123089	0.0852152	0.00473418	0	0	0	0.0142025	0.00473418	0.0852152	0.26038	0.0426076
Gardnerella	0	0	0	0	0	0	0	0	0	0.0568101	0	0	0	0	0	0	0	0	0	0	0	0	0	0.0236709	0	0	0	0	0	0	0	0	0
Granulicatella	0	0	0	0	0	0	0	0	0	0.0568101	0.00473418	0	0	0.0142025	0.511291	0.0189367	0	0.0236709	0.0142025	0.0142025	0.0236709	0	0.00473418	0.0236709	0.0142025	0.0899493	0.0615443	0.00946835	0.0189367	0.0142025	0.00946835	0	0.00946835
norank_Acetobacteraceae	0	0	0	0	0	0	0	0	0	0	0.0189367	0	0.00946835	0	0	0	0	0	0	0	0	0	0	0	0	0	0	0	0.00473418	0.00473418	0	0	0
norank_Cellvibrionaceae	0.0710126	0.0946835	0.108886	0	0	0	0	0	0	0.00946835	0	0	0	0	0	0	0	0	0	0	0	0	0	0	0	0	0	0	0	0	0	0	0
norank_Run-SP154	0	0	0	0	0	0	0	0	0	0	0.00473418	0	0	0	0	0	0	0	0	0	0	0	0	0	0	0	0	0	0.00473418	0	0	0	0
