# Supplementary material for: Elevated Seawater Temperatures Decrease Microbial Diversity in the Gut of Mytilus coruscus
Source: Front Physiol. 2018 Jul 10;9:839. doi: 10.3389/fphys.2018.00839 (PMC6049046; doi:10.3389/fphys.2018.00839)
Supplement: Supplementary file 6 [file Table_6.XLSX]

## Sheet: Supplymentary table 6
TABLE S6 | The significant difference of top 5 bacterial genera between control and treatment in mussel gut.
Diet	Temperature	Mussel condition	Vibrio	Bacteroides	Arcobacter	norank_ Marinilabiaceae	unclassified_ Flavobacteriaceae
I. zhanjiangensis/P. helgolandica	27℃	live	-	-	-	-	-
I. zhanjiangensis/P. helgolandica	31℃	live	-	-	-	-	-
I. zhanjiangensis/P. helgolandica	27℃	dead	-	-	-	*↓	-
I. zhanjiangensis/P. helgolandica	31℃	dead	-	-	*↑	-	*↑
I. zhanjiangensis	27℃/31℃	live	-	*↑	-	*↑	-
P. helgolandica	27℃/31℃	live	-	-	*↑	*↑	*↓
I. zhanjiangensis	27℃/31℃	dead	-	-	-	-	-
P. helgolandica	27℃/31℃	dead	*↓	*↑	-	-	-
“*” represent P < 0.05, “↓” means significant decreased. “↑” means significant increased. “-” means no significant difference.
