# Supplementary material for: Elevated Seawater Temperatures Decrease Microbial Diversity in the Gut of Mytilus coruscus
Source: Front Physiol. 2018 Jul 10;9:839. doi: 10.3389/fphys.2018.00839 (PMC6049046; doi:10.3389/fphys.2018.00839)
Supplement: Supplementary file 7 [file Table_7.XLSX]

## Sheet: Supplymentary table 7
TABLE S7 | SIMPER analysis showing the % contribution of top 5 bacterial genera to the total dissimilarity of bacterial communities between control and treatment. Note: The contributions are averaged over all signifcant pair-wise treatment comparisons.
Diet	Temperature	Mussel condition	Vibrio	Bacteroides	Arcobacter	norank_ Marinilabiaceae	unclassified_ Flavobacteriaceae
I. zhanjiangensis/P. helgolandica	27℃	live	-	-	-	-	-
I. zhanjiangensis/P. helgolandica	31℃	live	-	-	-	-	-
I. zhanjiangensis/P. helgolandica	27℃	dead	-	-	-	0.59	-
I. zhanjiangensis/P. helgolandica	31℃	dead	-	-	0.48	-	0.62
I. zhanjiangensis	27℃/31℃	live	-	0.95	-	0.69	-
P. helgolandica	27℃/31℃	live	-	-	0.73	0.51	0.37
I. zhanjiangensis	27℃/31℃	dead	-	-	-	-	-
P. helgolandica	27℃/31℃	dead	1.05	1.49	-	-	-
